# Supplementary material for: Identification and Validation of a Malignant Cell Subset Marker-Based Polygenic Risk Score in Stomach Adenocarcinoma Through Integrated Analysis of Bulk and Single-Cell RNA Sequencing Data
Source: Front Cell Dev Biol. 2021 Oct 18;9:720649. doi: 10.3389/fcell.2021.720649 (PMC8558465; doi:10.3389/fcell.2021.720649)
Supplement: Supplementary file 3 [file Data_Sheet_1.xls]

## Sheet: Table S1
Table S1 Malignant and non-malignant cell markers
Marker types	Gene symbol	P value
Malignant cell	COL10A1	7.30253e-09
	MMP3	4.11342e-07
	ESM1	1.57735e-06
	SPP1	3.36279e-06
	MMP7	3.58526e-06
	COL11A1	4.75367e-06
	MAGEA6	5.02399e-06
	CST1	8.48928e-06
	CLDN7	1.13012e-05
	CLDN1	1.28576e-05
	HOXA10	1.38858e-05
	CTHRC1	1.46465e-05
	IL11	1.66687e-05
	CXCL6	1.7527e-05
	INHBA	1.7967e-05
	WNT2	2.17548e-05
	WDR72	2.86821e-05
	KLK6	3.62302e-05
	IGF2BP3	3.80294e-05
	HOXA13	4.10304e-05
	CXCL9	4.41852e-05
	MSLN	4.8351e-05
	IDO1	4.92144e-05
	OLR1	5.23171e-05
	TNFRSF11B	6.03893e-05
	STK31	6.55044e-05
	FAP	8.75684e-05
	CXCL10	9.21081e-05
	CLDN2	0.000107392
	HOXC10	0.000109598
	FNDC1	0.000110341
	CDH17	0.000120392
	CT83	0.000120392
	CXCL1	0.000143736
	GDF15	0.00017708
	MMP1	0.000182227
	TREM2	0.000198266
	C2CD4A	0.000208326
	KIF14	0.000212904
	APOC1	0.000221077
	CLEC5A	0.00022345
	PLA2G7	0.000224886
	TOP2A	0.000263758
	NEB	0.000273178
	MAGEA12	0.000289231
	SULF1	0.00031759
	ECT2	0.000347055
	CHI3L1	0.00036327
	COL1A1	0.000364919
	C4BPA	0.000366572
Non-malignant cell	CHIA	2.45366e-07
	ATP4A	4.51049e-07
	GKN1	5.3907e-07
	GKN2	6.73286e-07
	MAL	1.37218e-06
	LIPF	1.6953e-06
	KCNE2	1.81936e-06
	MYOC	6.7919e-06
	SST	8.42297e-06
	DPT	1.05201e-05
	ATP4B	1.26822e-05
	CPA2	1.42768e-05
	C16orf89	2.34957e-05
	PSCA	2.84275e-05
	ESRRG	3.82086e-05
	SCARA5	4.91228e-05
	CWH43	6.06256e-05
	AQP4	6.73838e-05
	PDILT	7.13465e-05
	ADH7	9.06319e-05
	PSAPL1	0.000120975
	MAMDC2	0.000120975
	KCNJ16	0.00016864
	FBP2	0.000175907
	TFF2	0.000177386
	SCGB2A1	0.000192626
	RPRM	0.000195775
	ALDH3A1	0.000208715
	SOSTDC1	0.000223522
	PRIMA1	0.000225675
	AMPD1	0.000250929
	PLP1	0.000252801
	PGC	0.000253572
	CBLIF	0.000264009
	TMEM100	0.000270076
	GHRL	0.000274018
	RDH12	0.000280004
	TCEAL2	0.000292235
	TFF1	0.000328815
	CKMT2	0.000344722
	SH3GL2	0.000354039
	DNER	0.000367365
	LTF	0.000368325
	SIGLEC11	0.000392982
	MT1M	0.000400588
	PPP1R3C	0.000456594
	LYVE1	0.000508564
	CKB	0.000531535
	COL4A6	0.000532874
	HPGD	0.00053907

## Sheet: Table S2
Table S2 Malignant cell cluster markers
Gene symbol	myAUC	avg_diff	Power	avg_logFC	pct.1	pct.2	Cluster
FABP1	0.829	1.34908	0.658	1.34908	0.937	0.42	0
PHGR1	0.853	1.13467	0.706	1.13467	1	0.867	0
S100A14	0.873	0.936567	0.746	0.936567	0.995	0.784	0
TMEM54	0.845	0.868569	0.69	0.868569	0.981	0.548	0
S100A16	0.863	0.863518	0.726	0.863518	0.995	0.749	0
CSTB	0.862	0.849052	0.724	0.849052	1	0.709	0
S100A6	0.867	0.843887	0.734	0.843887	1	0.988	0
KRT19	0.888	0.841119	0.776	0.841119	1	0.954	0
AKR1B10	0.805	0.818681	0.61	0.818681	0.904	0.354	0
SDCBP2	0.832	0.803429	0.664	0.803429	0.944	0.409	0
S100A11	0.846	0.774647	0.692	0.774647	1	0.847	0
ADIRF	0.807	0.763296	0.614	0.763296	1	0.815	0
FXYD3	0.81	0.75075	0.62	0.75075	0.998	0.745	0
SH3BGRL3	0.846	0.749992	0.692	0.749992	1	0.879	0
PRSS3	0.819	0.748036	0.638	0.748036	0.984	0.572	0
S100P	0.812	0.747309	0.624	0.747309	0.995	0.683	0
KLK10	0.765	0.744946	0.53	0.744946	0.645	0.12	0
CEACAM6	0.768	0.743702	0.536	0.743702	0.817	0.309	0
LGALS3	0.841	0.742511	0.682	0.742511	1	0.837	0
RHOC	0.816	0.738065	0.632	0.738065	0.965	0.526	0
KRT20	0.78	0.731363	0.56	0.731363	0.843	0.325	0
MALL	0.805	0.722343	0.61	0.722343	0.873	0.29	0
GPX2	0.793	0.706333	0.586	0.706333	0.991	0.731	0
ISG20	0.794	0.694555	0.588	0.694555	0.822	0.238	0
ETHE1	0.802	0.690985	0.604	0.690985	0.976	0.579	0
S100A10	0.835	0.683193	0.67	0.683193	1	0.93	0
IFI27	0.78	0.677213	0.56	0.677213	0.991	0.769	0
CYSTM1	0.827	0.676951	0.654	0.676951	1	0.896	0
AKR7A3	0.777	0.669535	0.554	0.669535	0.955	0.533	0
TSPO	0.835	0.655347	0.67	0.655347	0.993	0.757	0
SERPINB6	0.805	0.638233	0.61	0.638233	0.995	0.693	0
C11orf86	0.76	0.627057	0.52	0.627057	0.624	0.093	0
CTSE	0.793	0.61295	0.586	0.61295	0.981	0.53	0
ANXA10	0.785	0.612213	0.57	0.612213	0.93	0.409	0
TAX1BP3	0.792	0.608454	0.584	0.608454	0.922	0.429	0
KRT7	0.734	0.601743	0.468	0.601743	0.828	0.405	0
LGALS4	0.768	0.585002	0.536	0.585002	1	0.872	0
KRT8	0.831	0.583216	0.662	0.583216	1	0.972	0
PRAP1	0.741	0.575079	0.482	0.575079	0.981	0.688	0
SULT2B1	0.786	0.569616	0.572	0.569616	0.733	0.173	0
RHOF	0.791	0.565712	0.582	0.565712	0.789	0.213	0
SLC9A3R1	0.78	0.560233	0.56	0.560233	0.897	0.413	0
IL32	0.731	0.558649	0.462	0.558649	0.958	0.621	0
MUC13	0.759	0.549705	0.518	0.549705	0.915	0.428	0
TM4SF4	0.717	0.548898	0.434	0.548898	0.878	0.48	0
GIPC1	0.779	0.544052	0.558	0.544052	0.868	0.354	0
CBR1	0.728	0.526501	0.456	0.526501	0.899	0.49	0
AGPAT2	0.766	0.52618	0.532	0.52618	0.976	0.609	0
CLIC1	0.793	0.524688	0.586	0.524688	0.997	0.853	0
ALDOA	0.778	0.516022	0.556	0.516022	0.997	0.814	0
POLD4	0.767	0.513243	0.534	0.513243	0.951	0.527	0
COX8A	0.775	0.51269	0.55	0.51269	0.995	0.707	0
KLK11	0.73	0.509801	0.46	0.509801	0.692	0.241	0
PLP2	0.745	0.500091	0.49	0.500091	0.934	0.531	0
RPL34	0.227	-0.696084	0.546	-0.696084	1	0.992	0
OLFM4	0.293	-1.2508	0.414	-1.2508	0.913	0.813	0
REG1A	0.264	-2.34952	0.472	-2.34952	0.892	0.82	0
TXN	0.893	1.31738	0.786	1.31738	0.993	0.966	1
RPL7	0.913	1.21887	0.826	1.21887	1	0.988	1
RPL34	0.897	0.95766	0.794	0.95766	0.998	0.993	1
COX6C	0.778	0.832984	0.556	0.832984	0.911	0.911	1
RPS27A	0.872	0.823932	0.744	0.823932	0.989	0.989	1
RPS3A	0.854	0.823648	0.708	0.823648	0.987	0.982	1
SKP1	0.775	0.746564	0.55	0.746564	0.9	0.902	1
COX7A2	0.732	0.735938	0.464	0.735938	0.895	0.898	1
POMP	0.707	0.735733	0.414	0.735733	0.839	0.831	1
RPS15A	0.836	0.709493	0.672	0.709493	0.989	0.979	1
RPL39	0.814	0.694924	0.628	0.694924	0.989	0.972	1
RPS27L	0.723	0.688297	0.446	0.688297	0.876	0.892	1
AGR3	0.724	0.680411	0.448	0.680411	0.876	0.817	1
OCIAD2	0.719	0.670552	0.438	0.670552	0.863	0.86	1
HSPE1	0.715	0.608714	0.43	0.608714	0.887	0.907	1
RPL21	0.827	0.605904	0.654	0.605904	0.98	0.991	1
CALM2	0.746	0.585823	0.492	0.585823	0.941	0.931	1
PTMA	0.785	0.508206	0.57	0.508206	0.996	0.994	1
SERINC2	0.273	-0.508766	0.454	-0.508766	0.24	0.728	1
RPL5	0.271	-0.51166	0.458	-0.51166	0.815	0.951	1
RPL13A	0.213	-0.51263	0.574	-0.51263	0.978	0.997	1
MVP	0.279	-0.514919	0.442	-0.514919	0.159	0.647	1
ATF4	0.259	-0.519794	0.482	-0.519794	0.181	0.712	1
EDF1	0.279	-0.528264	0.442	-0.528264	0.593	0.908	1
RPS8	0.219	-0.546579	0.562	-0.546579	0.919	0.986	1
LGALS3BP	0.272	-0.55039	0.456	-0.55039	0.373	0.844	1
SLC25A6	0.256	-0.554408	0.488	-0.554408	0.754	0.953	1
RPL28	0.231	-0.561986	0.538	-0.561986	0.911	0.984	1
RPS12	0.215	-0.568274	0.57	-0.568274	0.924	0.982	1
CLDN3	0.291	-0.570099	0.418	-0.570099	0.381	0.826	1
RPL30	0.262	-0.571394	0.476	-0.571394	0.756	0.959	1
RPL8	0.183	-0.571999	0.634	-0.571999	0.95	0.993	1
RPL13	0.209	-0.575472	0.582	-0.575472	0.974	0.995	1
RPL4	0.259	-0.586882	0.482	-0.586882	0.708	0.918	1
RPL14	0.208	-0.606199	0.584	-0.606199	0.85	0.972	1
KRT8	0.241	-0.61306	0.518	-0.61306	0.93	0.989	1
RPS10	0.231	-0.616336	0.538	-0.616336	0.667	0.927	1
TUBB2A	0.257	-0.616862	0.486	-0.616862	0.172	0.7	1
RPL31	0.226	-0.647091	0.548	-0.647091	0.786	0.968	1
ELF3	0.285	-0.649755	0.43	-0.649755	0.519	0.907	1
GPX1	0.253	-0.665946	0.494	-0.665946	0.397	0.84	1
RPL37	0.225	-0.671155	0.55	-0.671155	0.723	0.953	1
CLU	0.293	-0.673639	0.414	-0.673639	0.303	0.758	1
GAPDH	0.179	-0.678399	0.642	-0.678399	0.919	0.983	1
UBC	0.257	-0.688237	0.486	-0.688237	0.664	0.965	1
EEF2	0.222	-0.712668	0.556	-0.712668	0.577	0.934	1
HLA-A	0.248	-0.727992	0.504	-0.727992	0.582	0.917	1
LGALS4	0.235	-0.763121	0.53	-0.763121	0.721	0.941	1
TUBB4B	0.229	-0.784065	0.542	-0.784065	0.375	0.866	1
RPL29	0.148	-0.825408	0.704	-0.825408	0.858	0.982	1
RPL18	0.136	-0.829458	0.728	-0.829458	0.85	0.982	1
PHGR1	0.297	-0.843005	0.406	-0.843005	0.736	0.934	1
RPL7A	0.15	-0.847705	0.7	-0.847705	0.85	0.972	1
REG1A	0.774	0.752124	0.548	0.752124	0.976	0.812	2
EDN1	0.761	0.695928	0.522	0.695928	0.845	0.444	2
OLFM4	0.746	0.558758	0.492	0.558758	0.997	0.808	2
RPL3	0.86	0.519429	0.72	0.519429	1	0.985	2
UBE2C	0.782	1.07581	0.564	1.07581	0.608	0.049	3
HMGB2	0.869	1.06619	0.738	1.06619	0.898	0.25	3
TUBA1B	0.879	1.0078	0.758	1.0078	0.993	0.714	3
TUBB	0.852	0.868492	0.704	0.868492	0.986	0.634	3
TK1	0.844	0.854126	0.688	0.854126	0.767	0.105	3
RRM2	0.794	0.849206	0.588	0.849206	0.643	0.062	3
PCNA	0.826	0.790262	0.652	0.790262	0.845	0.27	3
DTYMK	0.832	0.748635	0.664	0.748635	0.823	0.222	3
RANBP1	0.839	0.735538	0.678	0.735538	0.989	0.713	3
ZWINT	0.826	0.706349	0.652	0.706349	0.735	0.093	3
GINS2	0.82	0.692427	0.64	0.692427	0.714	0.079	3
CENPM	0.817	0.686013	0.634	0.686013	0.689	0.066	3
MCM7	0.827	0.674888	0.654	0.674888	0.784	0.156	3
MAD2L1	0.811	0.673916	0.622	0.673916	0.703	0.079	3
PTTG1	0.732	0.660501	0.464	0.660501	0.548	0.085	3
CKS1B	0.793	0.650251	0.586	0.650251	0.823	0.308	3
CDC20	0.744	0.642878	0.488	0.642878	0.551	0.067	3
CDKN3	0.739	0.638805	0.478	0.638805	0.555	0.076	3
HMGN2	0.777	0.630461	0.554	0.630461	0.979	0.683	3
BIRC5	0.752	0.628169	0.504	0.628169	0.555	0.052	3
DUT	0.784	0.626904	0.568	0.626904	0.82	0.3	3
DEK	0.814	0.621351	0.628	0.621351	0.951	0.501	3
STMN1	0.805	0.616903	0.61	0.616903	0.947	0.38	3
IDH2	0.789	0.612031	0.578	0.612031	0.965	0.638	3
SIVA1	0.794	0.598061	0.588	0.598061	0.922	0.523	3
CDK1	0.754	0.589385	0.508	0.589385	0.544	0.032	3
CKS2	0.759	0.58447	0.518	0.58447	0.862	0.424	3
HMGB1	0.803	0.578481	0.606	0.578481	1	0.857	3
ENO1	0.78	0.578	0.56	0.578	0.975	0.762	3
NUSAP1	0.705	0.570927	0.41	0.570927	0.435	0.023	3
TMEM106C	0.787	0.570269	0.574	0.570269	0.915	0.45	3
WDR34	0.786	0.553839	0.572	0.553839	0.816	0.296	3
RAN	0.794	0.55367	0.588	0.55367	0.996	0.778	3
KPNA2	0.713	0.550932	0.426	0.550932	0.678	0.258	3
UBE2T	0.777	0.54794	0.554	0.54794	0.643	0.096	3
CENPW	0.756	0.545309	0.512	0.545309	0.576	0.069	3
SNRPB	0.778	0.541457	0.556	0.541457	0.968	0.66	3
PBK	0.731	0.533831	0.462	0.533831	0.488	0.026	3
LSM4	0.769	0.528238	0.538	0.528238	0.961	0.6	3
ASF1B	0.762	0.522594	0.524	0.522594	0.551	0.03	3
DCTPP1	0.78	0.520595	0.56	0.520595	0.912	0.466	3
FEN1	0.778	0.503928	0.556	0.503928	0.633	0.072	3
MALAT1	0.272	-0.839394	0.456	-0.839394	0.993	0.996	3
MALAT1	0.874	1.2686	0.748	1.2686	0.982	0.997	4
RPL36	0.841	0.7739	0.682	0.7739	0.978	0.977	4
RPL28	0.826	0.755232	0.652	0.755232	0.975	0.97	4
RPL37A	0.822	0.696972	0.644	0.696972	0.967	0.961	4
RPL35	0.816	0.694178	0.632	0.694178	0.967	0.97	4
RPL13	0.792	0.654955	0.584	0.654955	0.986	0.992	4
RPS15	0.794	0.636417	0.588	0.636417	0.964	0.988	4
RPL38	0.711	0.604654	0.422	0.604654	0.851	0.9	4
RPS11	0.766	0.588911	0.532	0.588911	0.924	0.94	4
RPL37	0.728	0.587185	0.456	0.587185	0.884	0.914	4
RPS19	0.752	0.584846	0.504	0.584846	0.982	0.996	4
RPL31	0.708	0.57488	0.416	0.57488	0.909	0.938	4
RPS18	0.768	0.51479	0.536	0.51479	0.989	0.996	4
RPL29	0.742	0.51167	0.484	0.51167	0.975	0.958	4
PON2	0.284	-0.501164	0.432	-0.501164	0.054	0.502	4
VAPA	0.253	-0.503414	0.494	-0.503414	0.232	0.787	4
PPP1R11	0.282	-0.504607	0.436	-0.504607	0.076	0.537	4
RBM8A	0.261	-0.505731	0.478	-0.505731	0.178	0.714	4
MRPL14	0.292	-0.506267	0.416	-0.506267	0.196	0.661	4
HMGN1	0.267	-0.509069	0.466	-0.509069	0.37	0.863	4
ATP6V0B	0.261	-0.509097	0.478	-0.509097	0.25	0.775	4
ASAH1	0.272	-0.50913	0.456	-0.50913	0.087	0.571	4
CALM1	0.295	-0.510469	0.41	-0.510469	0.565	0.911	4
LAMTOR5	0.259	-0.514184	0.482	-0.514184	0.246	0.769	4
PSMB5	0.275	-0.514687	0.45	-0.514687	0.21	0.717	4
GNG5	0.278	-0.514885	0.444	-0.514885	0.268	0.755	4
VDAC3	0.267	-0.517938	0.466	-0.517938	0.163	0.678	4
PRDX3	0.277	-0.520218	0.446	-0.520218	0.188	0.69	4
CD99	0.278	-0.520744	0.444	-0.520744	0.188	0.678	4
MTCH1	0.289	-0.52305	0.422	-0.52305	0.138	0.598	4
SDHC	0.26	-0.52333	0.48	-0.52333	0.134	0.657	4
MTCH2	0.273	-0.526014	0.454	-0.526014	0.167	0.661	4
MGST1	0.276	-0.528382	0.448	-0.528382	0.221	0.723	4
CNIH1	0.27	-0.529324	0.46	-0.529324	0.109	0.604	4
YIF1A	0.26	-0.530294	0.48	-0.530294	0.127	0.643	4
C4orf3	0.27	-0.530511	0.46	-0.530511	0.138	0.638	4
UBE2N	0.258	-0.530729	0.484	-0.530729	0.13	0.655	4
OST4	0.259	-0.5314	0.482	-0.5314	0.275	0.82	4
OSTC	0.257	-0.532515	0.486	-0.532515	0.163	0.694	4
ERH	0.257	-0.533273	0.486	-0.533273	0.228	0.782	4
NPC2	0.272	-0.5354	0.456	-0.5354	0.25	0.773	4
UBE2V2	0.288	-0.535435	0.424	-0.535435	0.091	0.543	4
MGST2	0.278	-0.535478	0.444	-0.535478	0.348	0.855	4
POLR2K	0.241	-0.535821	0.518	-0.535821	0.13	0.691	4
EIF3F	0.275	-0.535854	0.45	-0.535854	0.228	0.716	4
SEC11A	0.27	-0.536624	0.46	-0.536624	0.127	0.628	4
VDAC1	0.267	-0.53846	0.466	-0.53846	0.417	0.879	4
COX16	0.264	-0.53877	0.472	-0.53877	0.145	0.657	4
SYPL1	0.271	-0.539921	0.458	-0.539921	0.094	0.586	4
HSPA8	0.297	-0.540177	0.406	-0.540177	0.659	0.953	4
MARCKSL1	0.281	-0.540313	0.438	-0.540313	0.315	0.811	4
MRPL42	0.274	-0.543154	0.452	-0.543154	0.112	0.604	4
ARPC3	0.251	-0.54412	0.498	-0.54412	0.29	0.825	4
PYURF	0.253	-0.544302	0.494	-0.544302	0.152	0.698	4
HERPUD1	0.274	-0.547474	0.452	-0.547474	0.279	0.789	4
SUB1	0.269	-0.548746	0.462	-0.548746	0.42	0.897	4
FHL2	0.27	-0.548826	0.46	-0.548826	0.199	0.703	4
HSD17B11	0.273	-0.549368	0.454	-0.549368	0.152	0.653	4
PRDX1	0.271	-0.54976	0.458	-0.54976	0.475	0.886	4
SRI	0.277	-0.549881	0.446	-0.549881	0.33	0.837	4
CDC42	0.266	-0.550728	0.468	-0.550728	0.232	0.768	4
SNX3	0.242	-0.551868	0.516	-0.551868	0.188	0.76	4
MRPL50	0.265	-0.553423	0.47	-0.553423	0.054	0.544	4
LSM4	0.272	-0.553479	0.456	-0.553479	0.196	0.696	4
RAB1A	0.25	-0.553526	0.5	-0.553526	0.221	0.769	4
ATRAID	0.257	-0.554235	0.486	-0.554235	0.098	0.613	4
HINT1	0.271	-0.554758	0.458	-0.554758	0.562	0.935	4
PAPOLA	0.267	-0.555144	0.466	-0.555144	0.159	0.676	4
GABARAP	0.267	-0.556285	0.466	-0.556285	0.196	0.721	4
ANXA4	0.276	-0.556579	0.448	-0.556579	0.207	0.7	4
VDAC2	0.259	-0.558297	0.482	-0.558297	0.297	0.813	4
PRR13	0.272	-0.561047	0.456	-0.561047	0.388	0.856	4
UQCRFS1	0.267	-0.562219	0.466	-0.562219	0.341	0.827	4
MYL12A	0.284	-0.562359	0.432	-0.562359	0.464	0.88	4
AP3S1	0.265	-0.563923	0.47	-0.563923	0.112	0.617	4
PTGES3	0.246	-0.565036	0.508	-0.565036	0.304	0.842	4
HTATIP2	0.261	-0.565107	0.478	-0.565107	0.098	0.606	4
TOMM22	0.263	-0.566076	0.474	-0.566076	0.207	0.715	4
RPS7	0.242	-0.566664	0.516	-0.566664	0.736	0.963	4
SPCS2	0.255	-0.567294	0.49	-0.567294	0.243	0.798	4
CLIC1	0.278	-0.569948	0.444	-0.569948	0.58	0.924	4
TMEM50A	0.244	-0.57048	0.512	-0.57048	0.091	0.636	4
TPD52	0.267	-0.57056	0.466	-0.57056	0.286	0.806	4
GDI2	0.238	-0.578775	0.524	-0.578775	0.203	0.79	4
MPC2	0.261	-0.583004	0.478	-0.583004	0.203	0.736	4
DSTN	0.257	-0.585002	0.486	-0.585002	0.42	0.91	4
RHEB	0.253	-0.585082	0.494	-0.585082	0.105	0.639	4
NDUFA9	0.276	-0.585868	0.448	-0.585868	0.13	0.608	4
COX7A2	0.278	-0.588415	0.444	-0.588415	0.562	0.939	4
CD63	0.275	-0.590766	0.45	-0.590766	0.576	0.931	4
RSL24D1	0.23	-0.595155	0.54	-0.595155	0.188	0.786	4
STRAP	0.261	-0.597058	0.478	-0.597058	0.105	0.615	4
HLA-C	0.279	-0.599205	0.442	-0.599205	0.482	0.872	4
C12orf75	0.291	-0.599849	0.418	-0.599849	0.069	0.505	4
ANXA3	0.296	-0.602764	0.408	-0.602764	0.069	0.488	4
NDUFB5	0.241	-0.603221	0.518	-0.603221	0.167	0.724	4
UBE2D3	0.246	-0.60675	0.508	-0.60675	0.264	0.818	4
NDFIP1	0.255	-0.609548	0.49	-0.609548	0.105	0.621	4
UQCRH	0.257	-0.609953	0.486	-0.609953	0.609	0.926	4
ACTG1	0.235	-0.61245	0.53	-0.61245	0.855	0.978	4
NDUFA4	0.256	-0.614698	0.488	-0.614698	0.522	0.913	4
RBM3	0.246	-0.615323	0.508	-0.615323	0.42	0.874	4
MDH2	0.251	-0.617086	0.498	-0.617086	0.236	0.766	4
NPM1	0.247	-0.6175	0.506	-0.6175	0.634	0.94	4
CFL1	0.24	-0.618928	0.52	-0.618928	0.696	0.959	4
PPIC	0.268	-0.621096	0.464	-0.621096	0.098	0.591	4
CAPZA2	0.242	-0.622891	0.516	-0.622891	0.163	0.729	4
ARF4	0.24	-0.624303	0.52	-0.624303	0.196	0.758	4
MORF4L1	0.241	-0.62456	0.518	-0.62456	0.188	0.761	4
PPA1	0.246	-0.628095	0.508	-0.628095	0.399	0.881	4
SERP1	0.246	-0.630511	0.508	-0.630511	0.279	0.821	4
S100A16	0.29	-0.631175	0.42	-0.631175	0.478	0.846	4
ETHE1	0.276	-0.631672	0.448	-0.631672	0.254	0.722	4
TAX1BP3	0.26	-0.632556	0.48	-0.632556	0.101	0.596	4
SDHD	0.259	-0.634246	0.482	-0.634246	0.065	0.566	4
SLC25A3	0.247	-0.636803	0.506	-0.636803	0.413	0.889	4
PDIA6	0.25	-0.637071	0.5	-0.637071	0.199	0.743	4
MYL12B	0.251	-0.638494	0.498	-0.638494	0.525	0.92	4
CHMP5	0.247	-0.639065	0.506	-0.639065	0.109	0.644	4
TMEM167A	0.248	-0.64242	0.504	-0.64242	0.098	0.635	4
PDCD6	0.254	-0.644463	0.492	-0.644463	0.188	0.718	4
MGST3	0.244	-0.647193	0.512	-0.647193	0.29	0.806	4
GHITM	0.241	-0.649928	0.518	-0.649928	0.17	0.74	4
ZNF706	0.242	-0.650131	0.516	-0.650131	0.178	0.733	4
CTSE	0.286	-0.651653	0.428	-0.651653	0.228	0.683	4
RPS4Y1	0.25	-0.658453	0.5	-0.658453	0.467	0.9	4
YWHAQ	0.235	-0.662178	0.53	-0.662178	0.178	0.754	4
TMEM14A	0.241	-0.667577	0.518	-0.667577	0.083	0.626	4
SERPINB1	0.245	-0.668492	0.51	-0.668492	0.391	0.848	4
SCP2	0.249	-0.671673	0.502	-0.671673	0.348	0.86	4
GABARAPL2	0.244	-0.67207	0.512	-0.67207	0.134	0.687	4
ATP6V0E1	0.231	-0.672595	0.538	-0.672595	0.243	0.813	4
LGALS3	0.272	-0.675164	0.456	-0.675164	0.696	0.897	4
NOP10	0.243	-0.681203	0.514	-0.681203	0.196	0.745	4
SUMO2	0.234	-0.684337	0.532	-0.684337	0.315	0.873	4
ARPC2	0.235	-0.689777	0.53	-0.689777	0.261	0.81	4
SKP1	0.238	-0.695878	0.524	-0.695878	0.482	0.953	4
NDUFC2	0.215	-0.712323	0.57	-0.712323	0.196	0.794	4
TMED10	0.219	-0.719294	0.562	-0.719294	0.156	0.76	4
EIF3E	0.233	-0.732569	0.534	-0.732569	0.409	0.904	4
ITM2B	0.235	-0.734028	0.53	-0.734028	0.33	0.882	4
DAD1	0.226	-0.734261	0.548	-0.734261	0.17	0.743	4
ARPC5	0.23	-0.735646	0.54	-0.735646	0.141	0.711	4
BRK1	0.213	-0.747569	0.574	-0.747569	0.225	0.814	4
PFN1	0.202	-0.752639	0.596	-0.752639	0.775	0.977	4
LDHA	0.24	-0.772994	0.52	-0.772994	0.304	0.819	4
EPCAM	0.195	-0.774805	0.61	-0.774805	0.558	0.954	4
TXN	0.296	-0.782461	0.408	-0.782461	0.833	0.988	4
BTF3	0.187	-0.789355	0.626	-0.789355	0.605	0.961	4
CD59	0.26	-0.793462	0.48	-0.793462	0.123	0.625	4
SPCS1	0.219	-0.798207	0.562	-0.798207	0.221	0.804	4
AGR3	0.242	-0.803715	0.516	-0.803715	0.435	0.876	4
FKBP1A	0.21	-0.803762	0.58	-0.803762	0.192	0.8	4
TMED2	0.207	-0.807415	0.586	-0.807415	0.236	0.847	4
ATP6V1G1	0.214	-0.815579	0.572	-0.815579	0.272	0.867	4
ANXA2	0.219	-0.820114	0.562	-0.820114	0.645	0.93	4
DYNLT1	0.201	-0.820986	0.598	-0.820986	0.152	0.781	4
CYCS	0.212	-0.829327	0.576	-0.829327	0.446	0.905	4
SRP9	0.197	-0.830418	0.606	-0.830418	0.127	0.778	4
TMEM230	0.201	-0.83407	0.598	-0.83407	0.101	0.723	4
SUMO1	0.199	-0.851568	0.602	-0.851568	0.163	0.797	4
COX7A2L	0.189	-0.864959	0.622	-0.864959	0.17	0.824	4
POMP	0.202	-0.874219	0.596	-0.874219	0.322	0.896	4
CYSTM1	0.206	-0.885638	0.588	-0.885638	0.623	0.957	4
ACTB	0.152	-0.890862	0.696	-0.890862	0.891	0.995	4
PERP	0.19	-0.895936	0.62	-0.895936	0.326	0.886	4
REG4	0.268	-0.904721	0.464	-0.904721	0.866	0.949	4
TSPAN8	0.202	-0.917072	0.596	-0.917072	0.797	0.96	4
HIGD1A	0.217	-0.917224	0.566	-0.917224	0.163	0.76	4
FXYD3	0.246	-0.922722	0.508	-0.922722	0.377	0.856	4
CD9	0.219	-0.933559	0.562	-0.933559	0.435	0.879	4
FTL	0.114	-0.937628	0.772	-0.937628	0.917	0.995	4
TMSB4X	0.194	-0.941202	0.612	-0.941202	0.844	0.988	4
FTH1	0.119	-0.947793	0.762	-0.947793	0.837	0.996	4
OCIAD2	0.189	-0.965847	0.622	-0.965847	0.373	0.921	4
LAPTM4A	0.167	-0.977481	0.666	-0.977481	0.127	0.819	4
TMEM59	0.189	-0.989692	0.622	-0.989692	0.272	0.893	4
CALM2	0.172	-1.00536	0.656	-1.00536	0.583	0.976	4
TM4SF1	0.197	-1.12332	0.606	-1.12332	0.301	0.858	4
RPL7	0.15	-1.16721	0.7	-1.16721	0.931	0.998	4
SLC25A5	0.134	-1.24324	0.732	-1.24324	0.384	0.933	4
B2M	0.099	-1.37005	0.802	-1.37005	0.764	0.996	4
TUBA1A	0.863	2.65019	0.726	2.65019	0.754	0.08	5
MDK	0.891	2.21922	0.782	2.21922	0.896	0.666	5
CRYBA2	0.719	2.00854	0.438	2.00854	0.45	0.021	5
HOPX	0.744	1.98325	0.488	1.98325	0.542	0.101	5
SERPINA1	0.824	1.84097	0.648	1.84097	0.775	0.396	5
HEPACAM2	0.776	1.7635	0.552	1.7635	0.567	0.022	5
HSPB1	0.768	1.60228	0.536	1.60228	0.883	0.846	5
SCG5	0.708	1.57585	0.416	1.57585	0.429	0.022	5
SLC38A11	0.757	1.57146	0.514	1.57146	0.537	0.043	5
TUBB2B	0.722	1.51361	0.444	1.51361	0.454	0.016	5
KCTD12	0.711	1.39393	0.422	1.39393	0.479	0.094	5
WFDC2	0.723	1.36601	0.446	1.36601	0.537	0.162	5
STMN1	0.767	1.302	0.534	1.302	0.75	0.412	5
MS4A8	0.712	1.28903	0.424	1.28903	0.479	0.092	5
SEC11C	0.782	1.27069	0.564	1.27069	0.729	0.436	5
DNAJA1	0.732	1.13307	0.464	1.13307	0.817	0.717	5
AZGP1	0.712	1.08963	0.424	1.08963	0.592	0.314	5
MARCKSL1	0.81	1.08563	0.62	1.08563	0.867	0.745	5
VAMP2	0.708	1.06993	0.416	1.06993	0.613	0.381	5
HLA-A	0.805	1.00023	0.61	1.00023	0.921	0.849	5
UBB	0.81	0.947598	0.62	0.947598	0.988	0.967	5
TMEM59	0.782	0.927617	0.564	0.927617	0.887	0.818	5
HERPUD1	0.762	0.92398	0.524	0.92398	0.833	0.722	5
HSP90AA1	0.784	0.908333	0.568	0.908333	0.983	0.959	5
SSR4	0.777	0.902716	0.554	0.902716	0.858	0.784	5
GABARAPL2	0.706	0.901398	0.412	0.901398	0.721	0.616	5
UBC	0.776	0.863979	0.552	0.863979	0.963	0.904	5
HLA-C	0.76	0.860893	0.52	0.860893	0.896	0.822	5
HSPA5	0.711	0.850833	0.422	0.850833	0.854	0.823	5
CIRBP	0.767	0.82832	0.534	0.82832	0.887	0.782	5
ACTG1	0.797	0.826666	0.594	0.826666	0.988	0.962	5
SRSF5	0.703	0.823687	0.406	0.823687	0.729	0.648	5
CST3	0.735	0.798359	0.47	0.798359	0.921	0.874	5
TPD52	0.709	0.798319	0.418	0.798319	0.821	0.741	5
HSPA8	0.719	0.780031	0.438	0.780031	0.925	0.92	5
HNRNPA0	0.709	0.768414	0.418	0.768414	0.792	0.708	5
ATP6V1G1	0.759	0.761659	0.518	0.761659	0.896	0.792	5
DDX5	0.752	0.732036	0.504	0.732036	0.879	0.813	5
HLA-B	0.735	0.696016	0.47	0.696016	0.942	0.902	5
MALAT1	0.734	0.678216	0.468	0.678216	0.992	0.996	5
B2M	0.802	0.656042	0.604	0.656042	1	0.968	5
CD63	0.764	0.651509	0.528	0.651509	0.938	0.887	5
SRP14	0.711	0.536219	0.422	0.536219	0.912	0.892	5
RPLP1	0.216	-0.50153	0.568	-0.50153	0.967	0.992	5
RPS29	0.232	-0.517527	0.536	-0.517527	0.929	0.984	5
RPS2	0.224	-0.528291	0.552	-0.528291	0.988	0.994	5
RPLP2	0.227	-0.536032	0.546	-0.536032	0.925	0.979	5
RPS19	0.231	-0.538731	0.538	-0.538731	0.979	0.996	5
RPL27	0.267	-0.53956	0.466	-0.53956	0.721	0.909	5
SUCLG2	0.3	-0.539757	0.4	-0.539757	0.192	0.602	5
PLLP	0.281	-0.544688	0.438	-0.544688	0.046	0.492	5
RPL39	0.255	-0.552891	0.49	-0.552891	0.958	0.977	5
TSPAN1	0.294	-0.563416	0.412	-0.563416	0.221	0.641	5
GJB3	0.29	-0.564935	0.42	-0.564935	0.025	0.447	5
MRPL14	0.297	-0.567735	0.406	-0.567735	0.246	0.648	5
RPS27A	0.212	-0.571642	0.576	-0.571642	0.992	0.989	5
MPST	0.287	-0.579706	0.426	-0.579706	0.375	0.741	5
AHNAK	0.299	-0.57988	0.402	-0.57988	0.071	0.479	5
NQO1	0.3	-0.585513	0.4	-0.585513	0.371	0.746	5
MYL12B	0.286	-0.588657	0.428	-0.588657	0.717	0.894	5
TXNDC17	0.296	-0.593476	0.408	-0.593476	0.396	0.758	5
RPS21	0.249	-0.594051	0.502	-0.594051	0.729	0.917	5
VDAC1	0.271	-0.60163	0.458	-0.60163	0.562	0.857	5
COMTD1	0.299	-0.603405	0.402	-0.603405	0.096	0.504	5
TMC5	0.285	-0.609586	0.43	-0.609586	0.067	0.501	5
GGCT	0.3	-0.612137	0.4	-0.612137	0.192	0.587	5
SERPINB5	0.299	-0.618323	0.402	-0.618323	0.312	0.708	5
CCND2	0.292	-0.620393	0.416	-0.620393	0.142	0.549	5
EEF1D	0.255	-0.622326	0.49	-0.622326	0.662	0.927	5
AGPAT2	0.283	-0.62333	0.434	-0.62333	0.304	0.734	5
RPS6	0.185	-0.623431	0.63	-0.623431	0.963	0.992	5
RPS3A	0.237	-0.624641	0.526	-0.624641	0.975	0.984	5
CYC1	0.277	-0.624866	0.446	-0.624866	0.525	0.816	5
PFN1	0.23	-0.625069	0.54	-0.625069	0.912	0.959	5
UQCRH	0.248	-0.633444	0.504	-0.633444	0.729	0.908	5
GPA33	0.299	-0.636125	0.402	-0.636125	0.05	0.45	5
MGST1	0.286	-0.642158	0.428	-0.642158	0.304	0.707	5
NEAT1	0.284	-0.649211	0.432	-0.649211	0.746	0.957	5
COA3	0.26	-0.653108	0.48	-0.653108	0.329	0.754	5
IMPDH2	0.296	-0.653777	0.408	-0.653777	0.275	0.643	5
EIF6	0.282	-0.655593	0.436	-0.655593	0.392	0.765	5
NDUFA4	0.253	-0.656964	0.494	-0.656964	0.608	0.898	5
MYL12A	0.259	-0.657579	0.482	-0.657579	0.492	0.87	5
LIMA1	0.274	-0.660359	0.452	-0.660359	0.2	0.658	5
TRIM54	0.291	-0.673996	0.418	-0.673996	0.067	0.49	5
GPX2	0.283	-0.675724	0.434	-0.675724	0.496	0.822	5
ZFP36L2	0.271	-0.678704	0.458	-0.678704	0.125	0.592	5
GSTM4	0.279	-0.678969	0.442	-0.678969	0.083	0.517	5
ANXA4	0.24	-0.682743	0.52	-0.682743	0.2	0.692	5
GOLM1	0.274	-0.685333	0.452	-0.685333	0.183	0.641	5
ENO1	0.278	-0.688692	0.444	-0.688692	0.517	0.815	5
ETFB	0.269	-0.69077	0.462	-0.69077	0.404	0.795	5
SLC25A5	0.257	-0.690975	0.486	-0.690975	0.783	0.882	5
LSM5	0.285	-0.691402	0.43	-0.691402	0.317	0.722	5
S100A6	0.278	-0.693206	0.444	-0.693206	0.988	0.991	5
PPA1	0.254	-0.695537	0.492	-0.695537	0.575	0.855	5
LYZ	0.2	-0.69846	0.6	-0.69846	0.658	0.977	5
SERPINB6	0.273	-0.707066	0.454	-0.707066	0.475	0.792	5
CISD3	0.261	-0.712304	0.478	-0.712304	0.238	0.699	5
KRT18	0.208	-0.716886	0.584	-0.716886	0.921	0.983	5
ANXA3	0.283	-0.731196	0.434	-0.731196	0.05	0.484	5
SRI	0.267	-0.738456	0.466	-0.738456	0.412	0.82	5
PRR13	0.257	-0.755967	0.486	-0.755967	0.496	0.837	5
EEF1B2	0.226	-0.757019	0.548	-0.757019	0.637	0.896	5
AADAC	0.29	-0.767437	0.42	-0.767437	0.033	0.455	5
MT1G	0.293	-0.794857	0.414	-0.794857	0.421	0.785	5
DNPH1	0.233	-0.800317	0.534	-0.800317	0.329	0.771	5
RPS18	0.137	-0.805682	0.726	-0.805682	0.975	0.997	5
CD55	0.25	-0.846649	0.5	-0.846649	0.342	0.776	5
RHOC	0.266	-0.862562	0.468	-0.862562	0.242	0.667	5
BLVRB	0.234	-0.864743	0.532	-0.864743	0.162	0.68	5
ETHE1	0.249	-0.870441	0.502	-0.870441	0.279	0.711	5
KRT19	0.226	-0.875785	0.548	-0.875785	0.9	0.971	5
IER3	0.251	-0.880054	0.498	-0.880054	0.325	0.747	5
ZFP36L1	0.244	-0.881137	0.512	-0.881137	0.192	0.698	5
CSTB	0.253	-0.894798	0.494	-0.894798	0.479	0.807	5
S100P	0.249	-0.897459	0.502	-0.897459	0.35	0.797	5
CPS1	0.229	-0.909624	0.542	-0.909624	0.079	0.625	5
EMP1	0.254	-0.911196	0.492	-0.911196	0.196	0.677	5
AGR3	0.187	-0.929928	0.626	-0.929928	0.338	0.88	5
GPRC5A	0.23	-0.938835	0.54	-0.938835	0.267	0.769	5
LDHA	0.214	-0.944039	0.572	-0.944039	0.354	0.806	5
AKR1B10	0.272	-0.945553	0.456	-0.945553	0.067	0.523	5
CAPG	0.228	-0.946799	0.544	-0.946799	0.15	0.666	5
TSPO	0.203	-0.953999	0.594	-0.953999	0.483	0.846	5
AKR7A3	0.238	-0.954664	0.524	-0.954664	0.204	0.674	5
TXN	0.233	-0.959491	0.534	-0.959491	0.946	0.974	5
SERPINB1	0.2	-0.969361	0.6	-0.969361	0.438	0.835	5
CIB1	0.215	-0.984954	0.57	-0.984954	0.317	0.785	5
GSTP1	0.132	-0.985003	0.736	-0.985003	0.833	0.975	5
TSPAN8	0.17	-0.988172	0.66	-0.988172	0.713	0.966	5
S100A11	0.199	-1.0156	0.602	-1.0156	0.588	0.914	5
SFN	0.238	-1.03748	0.524	-1.03748	0.483	0.82	5
HMGA1	0.2	-1.07738	0.6	-1.07738	0.371	0.805	5
ADIRF	0.223	-1.1257	0.554	-1.1257	0.583	0.886	5
ANPEP	0.263	-1.21882	0.474	-1.21882	0.146	0.583	5
CXCL3	0.244	-1.22417	0.512	-1.22417	0.175	0.662	5
CEACAM6	0.289	-1.2389	0.422	-1.2389	0.05	0.465	5
TMEM54	0.208	-1.24294	0.584	-1.24294	0.175	0.697	5
CES2	0.174	-1.26671	0.652	-1.26671	0.133	0.727	5
ANXA10	0.229	-1.27586	0.542	-1.27586	0.046	0.579	5
CTSE	0.209	-1.28143	0.582	-1.28143	0.142	0.685	5
C19orf33	0.154	-1.33232	0.692	-1.33232	0.208	0.817	5
CD9	0.133	-1.46163	0.734	-1.46163	0.35	0.881	5
S100A14	0.151	-1.49357	0.698	-1.49357	0.4	0.878	5
ANXA2	0.098	-1.56904	0.804	-1.56904	0.592	0.931	5
PIGR	0.135	-1.72439	0.73	-1.72439	0.279	0.88	5
LGALS3	0.096	-1.72649	0.808	-1.72649	0.392	0.926	5
OLFM4	0.119	-2.22267	0.762	-2.22267	0.3	0.893	5
FABP1	0.254	-2.36844	0.492	-2.36844	0.125	0.583	5
GDF15	0.786	1.11676	0.572	1.11676	0.815	0.368	6
GATM	0.807	0.984647	0.614	0.984647	0.791	0.31	6
LYZ	0.883	0.950819	0.766	0.950819	1	0.941	6
LDHB	0.815	0.935172	0.63	0.935172	0.815	0.261	6
SPINK1	0.844	0.933803	0.688	0.933803	0.995	0.814	6
CLU	0.841	0.906634	0.682	0.906634	0.957	0.649	6
EDN1	0.764	0.890686	0.528	0.890686	0.834	0.474	6
HSPA1A	0.779	0.888239	0.558	0.888239	0.976	0.831	6
OLFM4	0.81	0.874153	0.62	0.874153	0.995	0.821	6
PABPC1	0.879	0.862077	0.758	0.862077	0.981	0.835	6
DNAJB1	0.765	0.784969	0.53	0.784969	0.991	0.84	6
GADD45B	0.736	0.693267	0.472	0.693267	0.806	0.474	6
EIF3E	0.82	0.682992	0.64	0.682992	0.981	0.838	6
FOS	0.723	0.68059	0.446	0.68059	0.976	0.799	6
PDZK1IP1	0.765	0.651239	0.53	0.651239	0.825	0.425	6
REG1A	0.703	0.630305	0.406	0.630305	0.948	0.827	6
RPL30	0.855	0.629054	0.71	0.629054	0.995	0.915	6
UBC	0.742	0.622864	0.484	0.622864	0.991	0.902	6
RPL23A	0.842	0.613541	0.684	0.613541	1	0.94	6
RPL26	0.85	0.581328	0.7	0.581328	1	0.973	6
MYC	0.709	0.579241	0.418	0.579241	0.659	0.309	6
UBB	0.775	0.564627	0.55	0.564627	1	0.966	6
ZFAS1	0.76	0.55481	0.52	0.55481	0.938	0.705	6
RPS20	0.844	0.553252	0.688	0.553252	0.991	0.934	6
MT1M	0.73	0.539187	0.46	0.539187	0.768	0.359	6
EIF3H	0.748	0.517283	0.496	0.517283	0.943	0.697	6
PPP1R15A	0.724	0.508629	0.448	0.508629	0.938	0.76	6
MT1E	0.714	0.507111	0.428	0.507111	0.962	0.728	6
FOSB	0.722	0.50324	0.444	0.50324	0.886	0.627	6
MYL6	0.273	-0.506877	0.454	-0.506877	0.976	0.948	6
ACTB	0.264	-0.537832	0.472	-0.537832	1	0.982	6
KRT8	0.266	-0.551949	0.468	-0.551949	1	0.976	6
UQCRQ	0.281	-0.554799	0.438	-0.554799	0.915	0.892	6
GSTP1	0.226	-0.608196	0.548	-0.608196	0.995	0.959	6
CFL1	0.214	-0.612688	0.572	-0.612688	0.981	0.925	6
PKM	0.3	-0.613342	0.4	-0.613342	0.777	0.814	6
ANXA2	0.278	-0.620409	0.444	-0.620409	0.976	0.891	6
S100A10	0.257	-0.633896	0.486	-0.633896	0.986	0.942	6
UQCR10	0.29	-0.653199	0.42	-0.653199	0.81	0.821	6
GUK1	0.253	-0.690717	0.494	-0.690717	0.82	0.844	6
KRT19	0.284	-0.715071	0.432	-0.715071	0.991	0.962	6
COX7A2	0.232	-0.753583	0.536	-0.753583	0.886	0.899	6
OCIAD2	0.251	-0.779557	0.498	-0.779557	0.853	0.861	6
S100A11	0.266	-0.819792	0.468	-0.819792	0.943	0.877	6
MALL	0.297	-0.882221	0.406	-0.882221	0.066	0.457	6
AK1	0.274	-0.886426	0.452	-0.886426	0.265	0.615	6
PRAP1	0.275	-0.941044	0.45	-0.941044	0.621	0.768	6
S100A6	0.221	-0.949205	0.558	-0.949205	0.995	0.99	6
KRT20	0.293	-0.999349	0.414	-0.999349	0.085	0.477	6
S100A16	0.242	-0.999624	0.516	-0.999624	0.744	0.811	6
S100A14	0.259	-1.03265	0.482	-1.03265	0.82	0.834	6
TXN	0.178	-1.13643	0.644	-1.13643	0.986	0.97	6
SH3BGRL3	0.154	-1.26792	0.692	-1.26792	0.82	0.915	6
TM4SF4	0.226	-1.50029	0.548	-1.50029	0.104	0.614	6
PHGR1	0.203	-1.51636	0.594	-1.51636	0.834	0.904	6
REG4	0.148	-1.52258	0.704	-1.52258	0.858	0.947	6
TFF1	0.998	4.57142	0.996	4.57142	1	0.359	7
MUC5AC	0.976	3.39989	0.952	3.39989	0.959	0.056	7
TFF2	0.93	3.34209	0.86	3.34209	0.878	0.074	7
PSCA	0.945	2.47771	0.89	2.47771	0.905	0.061	7
CA2	0.943	2.08728	0.886	2.08728	0.946	0.369	7
ANXA1	0.931	1.99923	0.862	1.99923	0.946	0.278	7
MUC2	0.787	1.92921	0.574	1.92921	0.622	0.082	7
PLAC8	0.909	1.83516	0.818	1.83516	0.905	0.25	7
HPGD	0.871	1.75527	0.742	1.75527	0.797	0.123	7
REG4	0.965	1.74814	0.93	1.74814	1	0.938	7
CLDN18	0.944	1.7009	0.888	1.7009	0.959	0.18	7
AGR2	0.941	1.61413	0.882	1.61413	1	0.882	7
SDCBP2	0.896	1.55492	0.792	1.55492	0.932	0.519	7
ANXA10	0.902	1.51687	0.804	1.51687	0.959	0.515	7
GUCA2B	0.713	1.44703	0.426	1.44703	0.446	0.027	7
FABP1	0.744	1.42399	0.488	1.42399	0.811	0.53	7
TSPAN1	0.939	1.40745	0.878	1.40745	0.973	0.59	7
ISG20	0.871	1.40267	0.742	1.40267	0.905	0.355	7
IL1R2	0.859	1.38918	0.718	1.38918	0.757	0.086	7
GDPD3	0.87	1.38757	0.74	1.38757	0.77	0.074	7
ARL14	0.865	1.31986	0.73	1.31986	0.932	0.603	7
AGPAT2	0.918	1.31327	0.836	1.31327	0.986	0.684	7
CEACAM5	0.743	1.29621	0.486	1.29621	0.568	0.122	7
S100P	0.919	1.27409	0.838	1.27409	0.986	0.747	7
AKR1B10	0.848	1.25528	0.696	1.25528	0.892	0.467	7
CTSE	0.904	1.25162	0.808	1.25162	0.973	0.623	7
MAL2	0.885	1.2448	0.77	1.2448	0.973	0.525	7
VSIG1	0.846	1.22749	0.692	1.22749	0.73	0.062	7
TFF3	0.813	1.19421	0.626	1.19421	0.959	0.714	7
CD59	0.857	1.18612	0.714	1.18612	0.919	0.559	7
MUC1	0.804	1.16751	0.608	1.16751	0.73	0.177	7
VAMP8	0.86	1.15678	0.72	1.15678	0.905	0.603	7
SLPI	0.781	1.12494	0.562	1.12494	0.743	0.288	7
HIGD1A	0.817	1.10318	0.634	1.10318	0.905	0.688	7
FXYD3	0.86	1.10164	0.72	1.10164	0.973	0.798	7
CCL15	0.813	1.09525	0.626	1.09525	0.784	0.282	7
C11orf86	0.805	1.09282	0.61	1.09282	0.73	0.199	7
PRSS3	0.865	1.08705	0.73	1.08705	0.946	0.658	7
POLD4	0.856	1.03291	0.712	1.03291	0.959	0.614	7
TMSB4X	0.885	1.02747	0.77	1.02747	1	0.972	7
CD63	0.902	1.0245	0.804	1.0245	0.986	0.889	7
KRT19	0.897	1.0084	0.794	1.0084	1	0.963	7
SLC44A4	0.829	0.968447	0.658	0.968447	0.865	0.425	7
SDR16C5	0.795	0.965837	0.59	0.965837	0.676	0.126	7
RHOD	0.784	0.958014	0.568	0.958014	0.689	0.202	7
RHOF	0.793	0.94353	0.586	0.94353	0.797	0.331	7
LMO7	0.816	0.928642	0.632	0.928642	0.878	0.483	7
RHOC	0.791	0.928324	0.582	0.928324	0.865	0.619	7
KRT7	0.741	0.923188	0.482	0.923188	0.77	0.493	7
PDE4C	0.813	0.916531	0.626	0.916531	0.811	0.325	7
OAS1	0.798	0.916476	0.596	0.916476	0.703	0.174	7
VSIG2	0.844	0.913599	0.688	0.913599	0.932	0.551	7
TM4SF1	0.814	0.904546	0.628	0.904546	0.946	0.792	7
SFN	0.832	0.900322	0.664	0.900322	0.986	0.782	7
MSMB	0.814	0.895826	0.628	0.895826	0.716	0.086	7
MALL	0.807	0.886231	0.614	0.886231	0.878	0.41	7
CD55	0.82	0.881647	0.64	0.881647	0.932	0.728	7
SERP1	0.84	0.870817	0.68	0.870817	0.932	0.756	7
AGR3	0.802	0.868709	0.604	0.868709	0.919	0.825	7
MGST3	0.82	0.862406	0.64	0.862406	0.946	0.743	7
RIOK3	0.734	0.843362	0.468	0.843362	0.703	0.344	7
ANXA5	0.78	0.843128	0.56	0.843128	0.824	0.493	7
CHMP5	0.796	0.840662	0.592	0.840662	0.865	0.577	7
C15orf48	0.713	0.827108	0.426	0.827108	0.811	0.54	7
DSC2	0.802	0.826067	0.604	0.826067	0.838	0.356	7
GPRC5A	0.825	0.825655	0.65	0.825655	0.973	0.713	7
EPS8L1	0.728	0.816185	0.456	0.816185	0.622	0.225	7
GSN	0.74	0.804958	0.48	0.804958	0.757	0.391	7
B2M	0.784	0.804786	0.568	0.804786	1	0.97	7
HSD17B2	0.713	0.796108	0.426	0.796108	0.595	0.246	7
S100A6	0.864	0.79186	0.728	0.79186	1	0.99	7
SEC61G	0.837	0.784486	0.674	0.784486	0.973	0.792	7
MEP1A	0.72	0.784311	0.44	0.784311	0.5	0.072	7
MUC13	0.732	0.782731	0.464	0.782731	0.851	0.53	7
TIMP1	0.753	0.77465	0.506	0.77465	0.824	0.547	7
OSTC	0.77	0.769972	0.54	0.769972	0.851	0.629	7
CTSS	0.793	0.769353	0.586	0.769353	0.824	0.412	7
MYL6	0.887	0.767763	0.774	0.767763	1	0.949	7
RAB27B	0.74	0.76433	0.48	0.76433	0.568	0.118	7
QSOX1	0.744	0.764288	0.488	0.764288	0.716	0.387	7
PDIA4	0.748	0.7611	0.496	0.7611	0.824	0.537	7
LINC01133	0.738	0.758639	0.476	0.758639	0.581	0.13	7
CAPN8	0.75	0.756434	0.5	0.756434	0.743	0.362	7
S100A16	0.8	0.755507	0.6	0.755507	0.932	0.802	7
MYL12A	0.813	0.754133	0.626	0.754133	0.959	0.83	7
MIDN	0.735	0.750384	0.47	0.750384	0.797	0.488	7
IL1RN	0.751	0.745427	0.502	0.745427	0.703	0.31	7
SH3BGRL3	0.839	0.739297	0.678	0.739297	1	0.904	7
VILL	0.755	0.73045	0.51	0.73045	0.689	0.248	7
NR0B2	0.723	0.72549	0.446	0.72549	0.716	0.363	7
LAMB3	0.734	0.72437	0.468	0.72437	0.743	0.423	7
PLA2G10	0.722	0.718491	0.444	0.718491	0.581	0.21	7
CIB1	0.792	0.701031	0.584	0.701031	0.919	0.735	7
CMAS	0.765	0.69989	0.53	0.69989	0.824	0.398	7
C19orf33	0.806	0.69847	0.612	0.69847	0.932	0.754	7
ARF4	0.765	0.682838	0.53	0.682838	0.905	0.69	7
CLDN23	0.704	0.681511	0.408	0.681511	0.514	0.142	7
S100A11	0.817	0.681321	0.634	0.681321	1	0.879	7
FTH1	0.805	0.677619	0.61	0.677619	1	0.978	7
CASP7	0.709	0.672325	0.418	0.672325	0.541	0.176	7
MMP28	0.735	0.672217	0.47	0.672217	0.608	0.189	7
PRR13	0.788	0.664529	0.576	0.664529	0.959	0.8	7
KRT8	0.861	0.662181	0.722	0.662181	1	0.978	7
GALE	0.743	0.654826	0.486	0.654826	0.73	0.425	7
SAR1B	0.726	0.654558	0.452	0.654558	0.716	0.348	7
SCP2	0.743	0.648105	0.486	0.648105	0.919	0.8	7
SULT1C2	0.733	0.647692	0.466	0.647692	0.689	0.314	7
SMIM22	0.756	0.64728	0.512	0.64728	0.905	0.691	7
SDCBP	0.766	0.646647	0.532	0.646647	0.919	0.658	7
ACTB	0.81	0.645969	0.62	0.645969	1	0.983	7
SNX9	0.74	0.644345	0.48	0.644345	0.676	0.273	7
PPIC	0.71	0.642406	0.42	0.642406	0.77	0.529	7
EPS8	0.734	0.637817	0.468	0.637817	0.743	0.365	7
MAPK3	0.731	0.636545	0.462	0.636545	0.703	0.339	7
DNAJB9	0.712	0.634234	0.424	0.634234	0.716	0.375	7
CD164	0.768	0.629911	0.536	0.629911	0.892	0.672	7
GCNT3	0.721	0.628787	0.442	0.628787	0.635	0.245	7
TSPAN8	0.716	0.627775	0.432	0.627775	0.986	0.941	7
GNG12	0.704	0.620891	0.408	0.620891	0.662	0.347	7
UGP2	0.711	0.620309	0.422	0.620309	0.743	0.457	7
PLEC	0.745	0.617884	0.49	0.617884	0.784	0.395	7
PRDX6	0.707	0.59654	0.414	0.59654	0.811	0.567	7
OCIAD2	0.757	0.59378	0.514	0.59378	0.932	0.858	7
UPP1	0.701	0.578902	0.402	0.578902	0.635	0.324	7
CTNNA1	0.749	0.57279	0.498	0.57279	0.851	0.531	7
GFPT1	0.705	0.571403	0.41	0.571403	0.649	0.303	7
CYSTM1	0.775	0.5661	0.55	0.5661	0.973	0.918	7
TXNDC17	0.727	0.56381	0.454	0.56381	0.905	0.718	7
CCL28	0.714	0.560837	0.428	0.560837	0.446	0.021	7
DAD1	0.728	0.559826	0.456	0.559826	0.838	0.675	7
CHMP2A	0.723	0.559463	0.446	0.559463	0.838	0.618	7
LGALS3	0.749	0.558679	0.498	0.558679	0.986	0.871	7
TSC22D1	0.724	0.558239	0.448	0.558239	0.878	0.664	7
PPDPF	0.756	0.555247	0.512	0.555247	0.946	0.838	7
ANXA3	0.727	0.553852	0.454	0.553852	0.757	0.433	7
EFHD2	0.71	0.553261	0.42	0.553261	0.676	0.319	7
EZR	0.718	0.548595	0.436	0.548595	0.905	0.771	7
SEC61B	0.749	0.544895	0.498	0.544895	0.865	0.753	7
PRDX5	0.759	0.541276	0.518	0.541276	0.973	0.819	7
TMED9	0.717	0.53416	0.434	0.53416	0.865	0.663	7
TPMT	0.711	0.518323	0.422	0.518323	0.73	0.413	7
SSR4	0.752	0.516877	0.504	0.516877	0.932	0.787	7
COPE	0.736	0.510646	0.472	0.510646	0.892	0.724	7
GBP3	0.708	0.50967	0.416	0.50967	0.568	0.188	7
CLTB	0.701	0.502809	0.402	0.502809	0.716	0.419	7
LMAN2	0.716	0.500198	0.432	0.500198	0.851	0.644	7
RPL9	0.224	-0.50874	0.552	-0.50874	0.973	0.967	7
RPS25	0.242	-0.509012	0.516	-0.509012	0.946	0.935	7
RPLP2	0.243	-0.515232	0.514	-0.515232	0.973	0.974	7
RPLP0	0.241	-0.519897	0.518	-0.519897	0.973	0.965	7
RPS7	0.254	-0.521933	0.492	-0.521933	0.932	0.938	7
RPL11	0.219	-0.524702	0.562	-0.524702	0.959	0.982	7
RPS24	0.263	-0.533237	0.474	-0.533237	0.865	0.928	7
RPS21	0.277	-0.543077	0.446	-0.543077	0.851	0.9	7
RPL15	0.224	-0.54381	0.552	-0.54381	0.946	0.977	7
EEF1A1	0.207	-0.549682	0.586	-0.549682	0.986	0.99	7
RPL13	0.247	-0.555174	0.506	-0.555174	0.986	0.991	7
RPL19	0.223	-0.556391	0.554	-0.556391	0.959	0.979	7
RPL4	0.284	-0.558813	0.432	-0.558813	0.838	0.881	7
RPS9	0.213	-0.562268	0.574	-0.562268	0.973	0.982	7
RPS4X	0.225	-0.565819	0.55	-0.565819	0.973	0.98	7
EEF1B2	0.286	-0.566087	0.428	-0.566087	0.784	0.874	7
APRT	0.296	-0.570519	0.408	-0.570519	0.662	0.8	7
RPL36	0.22	-0.585435	0.56	-0.585435	0.973	0.977	7
RPS5	0.223	-0.589875	0.554	-0.589875	0.959	0.968	7
RPL6	0.223	-0.59117	0.554	-0.59117	0.905	0.954	7
RPL17	0.275	-0.597933	0.45	-0.597933	0.703	0.823	7
HSPA8	0.276	-0.599096	0.448	-0.599096	0.919	0.921	7
RPS14	0.172	-0.601113	0.656	-0.601113	0.973	0.992	7
RPL36A	0.278	-0.605963	0.444	-0.605963	0.838	0.882	7
RPL13A	0.205	-0.606996	0.59	-0.606996	0.986	0.994	7
RPL38	0.258	-0.608893	0.484	-0.608893	0.851	0.896	7
RPL35A	0.188	-0.611601	0.624	-0.611601	0.959	0.967	7
RPL23A	0.227	-0.618236	0.546	-0.618236	0.905	0.947	7
RPL35	0.214	-0.622741	0.572	-0.622741	0.932	0.971	7
HNRNPA1	0.242	-0.627222	0.516	-0.627222	0.892	0.91	7
RPLP1	0.183	-0.627597	0.634	-0.627597	0.959	0.991	7
TIMM13	0.295	-0.630499	0.41	-0.630499	0.622	0.789	7
RPS23	0.189	-0.636032	0.622	-0.636032	0.946	0.977	7
RPS19	0.198	-0.637936	0.604	-0.637936	1	0.994	7
HINT1	0.233	-0.637991	0.534	-0.637991	0.865	0.894	7
RPL31	0.256	-0.63816	0.488	-0.63816	0.905	0.935	7
RPL7A	0.24	-0.639617	0.52	-0.639617	0.905	0.951	7
RPL22	0.225	-0.646705	0.55	-0.646705	0.784	0.907	7
RPS4Y1	0.275	-0.659555	0.45	-0.659555	0.757	0.855	7
TMEM147	0.287	-0.660877	0.426	-0.660877	0.419	0.674	7
RPL3	0.205	-0.661312	0.59	-0.661312	0.973	0.988	7
GSTM4	0.297	-0.678879	0.406	-0.678879	0.108	0.486	7
COMMD6	0.281	-0.681674	0.438	-0.681674	0.527	0.759	7
SNRPE	0.296	-0.68548	0.408	-0.68548	0.392	0.658	7
RPL32	0.184	-0.68549	0.632	-0.68549	0.932	0.981	7
RAN	0.279	-0.692079	0.442	-0.692079	0.716	0.805	7
RPL34	0.232	-0.692524	0.536	-0.692524	0.973	0.994	7
RPL14	0.207	-0.695259	0.586	-0.695259	0.851	0.953	7
GADD45GIP1	0.295	-0.695876	0.41	-0.695876	0.446	0.696	7
RPL21	0.159	-0.704072	0.682	-0.704072	0.973	0.989	7
C19orf48	0.294	-0.713732	0.412	-0.713732	0.054	0.455	7
RPL39	0.214	-0.716012	0.572	-0.716012	0.959	0.976	7
RPSA	0.231	-0.71752	0.538	-0.71752	0.824	0.908	7
RPS3	0.164	-0.730627	0.672	-0.730627	0.959	0.988	7
RPS27A	0.163	-0.732668	0.674	-0.732668	0.986	0.989	7
RPS8	0.176	-0.736055	0.648	-0.736055	0.946	0.975	7
DDX21	0.3	-0.739516	0.4	-0.739516	0.311	0.611	7
RPS15A	0.172	-0.740102	0.656	-0.740102	0.946	0.981	7
RPS18	0.167	-0.748161	0.666	-0.748161	0.973	0.995	7
MT2A	0.297	-0.748426	0.406	-0.748426	0.338	0.69	7
HMGB1	0.252	-0.75052	0.496	-0.75052	0.811	0.875	7
CD44	0.27	-0.752427	0.46	-0.752427	0.054	0.511	7
PPP1R1B	0.288	-0.753372	0.424	-0.753372	0.284	0.603	7
CPS1	0.283	-0.75643	0.434	-0.75643	0.189	0.585	7
RPL23	0.225	-0.75875	0.55	-0.75875	0.743	0.88	7
BANF1	0.269	-0.760703	0.462	-0.760703	0.365	0.681	7
RSL24D1	0.282	-0.773795	0.436	-0.773795	0.446	0.729	7
HSP90AB1	0.211	-0.77867	0.578	-0.77867	0.905	0.946	7
NHP2	0.269	-0.778693	0.462	-0.778693	0.432	0.699	7
GPX1	0.25	-0.800228	0.5	-0.800228	0.527	0.766	7
RPL5	0.206	-0.801932	0.588	-0.801932	0.851	0.928	7
RPL10A	0.17	-0.803568	0.66	-0.803568	0.919	0.964	7
GSTM3	0.272	-0.816002	0.456	-0.816002	0.162	0.565	7
RPL12	0.152	-0.817224	0.696	-0.817224	0.959	0.989	7
HSPE1	0.238	-0.82313	0.524	-0.82313	0.824	0.906	7
CCND2	0.276	-0.824138	0.448	-0.824138	0.108	0.522	7
RPS3A	0.185	-0.840004	0.63	-0.840004	0.986	0.983	7
NCL	0.269	-0.840651	0.462	-0.840651	0.405	0.701	7
PEBP1	0.215	-0.844126	0.57	-0.844126	0.73	0.841	7
RPL7	0.234	-0.860396	0.532	-0.860396	0.986	0.991	7
PTMA	0.107	-0.871714	0.786	-0.871714	0.986	0.994	7
GPX2	0.26	-0.873346	0.48	-0.873346	0.622	0.796	7
IMPDH2	0.27	-0.878632	0.46	-0.878632	0.27	0.618	7
RPL26	0.156	-0.880001	0.688	-0.880001	0.919	0.977	7
HSPD1	0.226	-0.915874	0.548	-0.915874	0.622	0.836	7
MT1E	0.258	-0.963448	0.484	-0.963448	0.514	0.755	7
ID3	0.291	-0.981652	0.418	-0.981652	0.392	0.677	7
SLC12A2	0.246	-0.986898	0.508	-0.986898	0.068	0.558	7
RPS2	0.116	-0.992028	0.768	-0.992028	0.946	0.995	7
EIF3E	0.221	-0.993873	0.558	-0.993873	0.662	0.856	7
FTL	0.129	-1.03231	0.742	-1.03231	0.959	0.987	7
RANBP1	0.225	-1.07743	0.55	-1.07743	0.392	0.755	7
LYZ	0.225	-1.10343	0.55	-1.10343	0.946	0.946	7
NPM1	0.142	-1.13816	0.716	-1.13816	0.784	0.91	7
CLU	0.252	-1.20523	0.496	-1.20523	0.338	0.685	7
MT1G	0.252	-1.23933	0.496	-1.23933	0.419	0.76	7
SOX4	0.238	-1.2559	0.524	-1.2559	0.135	0.614	7
MT1X	0.19	-1.47197	0.62	-1.47197	0.216	0.739	7
OLFM4	0.156	-2.41146	0.688	-2.41146	0.5	0.846	7
REG1A	0.184	-3.4572	0.632	-3.4572	0.622	0.843	7
SRGN	0.892	3.18327	0.784	3.18327	0.786	0.008	8
LGALS1	0.778	2.90804	0.556	2.90804	0.571	0.033	8
VIM	0.819	2.89842	0.638	2.89842	0.643	0.01	8
RGS1	0.749	2.44109	0.498	2.44109	0.5	0.003	8
CCL5	0.747	2.32279	0.494	2.32279	0.5	0.01	8
CD3D	0.785	2.23261	0.57	2.23261	0.571	0.005	8
ANXA1	0.839	2.17533	0.678	2.17533	0.786	0.295	8
LAPTM5	0.785	2.12994	0.57	2.12994	0.571	0.004	8
TSC22D3	0.779	2.06056	0.558	2.06056	0.643	0.208	8
CXCR6	0.75	1.85244	0.5	1.85244	0.5	0.001	8
GPR183	0.714	1.78866	0.428	1.78866	0.429	0.002	8
EMP3	0.726	1.76719	0.452	1.76719	0.5	0.093	8
CD52	0.749	1.76637	0.498	1.76637	0.5	0.004	8
S100A4	0.726	1.70987	0.452	1.70987	0.571	0.257	8
GPSM3	0.707	1.51992	0.414	1.51992	0.429	0.021	8
PTPRC	0.714	1.51116	0.428	1.51116	0.429	0.002	8
B2M	0.942	1.44402	0.884	1.44402	1	0.971	8
TMSB4X	0.877	1.2405	0.754	1.2405	1	0.972	8
HLA-E	0.75	1.20517	0.5	1.20517	0.714	0.614	8
HLA-C	0.883	1.12686	0.766	1.12686	1	0.828	8
HLA-B	0.835	1.09026	0.67	1.09026	1	0.905	8
JUNB	0.706	1.08734	0.412	1.08734	0.714	0.749	8
HSPA1A	0.715	1.05705	0.43	1.05705	0.786	0.843	8
ZFP36	0.727	0.974741	0.454	0.974741	0.714	0.548	8
MALAT1	0.863	0.828941	0.726	0.828941	1	0.995	8
HLA-A	0.791	0.807567	0.582	0.807567	0.929	0.855	8
ITM2B	0.702	0.713256	0.404	0.713256	0.857	0.821	8
UBC	0.719	0.682554	0.438	0.682554	0.929	0.91	8
CYBA	0.743	0.677654	0.486	0.677654	0.857	0.81	8
UBB	0.714	0.566101	0.428	0.566101	1	0.969	8
EIF1	0.713	0.541811	0.426	0.541811	0.857	0.963	8
CLDN4	0.297	-0.502476	0.406	-0.502476	0.429	0.906	8
ECHS1	0.271	-0.503842	0.458	-0.503842	0.214	0.703	8
NDUFB6	0.293	-0.505579	0.414	-0.505579	0.071	0.516	8
NDUFA1	0.289	-0.507004	0.422	-0.507004	0.286	0.77	8
DPY30	0.295	-0.511163	0.41	-0.511163	0.071	0.511	8
RAB4A	0.278	-0.514716	0.444	-0.514716	0.071	0.549	8
VDAC2	0.275	-0.521532	0.45	-0.521532	0.286	0.758	8
RPS13	0.22	-0.526997	0.56	-0.526997	0.929	0.963	8
SPINT1	0.291	-0.532605	0.418	-0.532605	0.071	0.52	8
NDUFV1	0.3	-0.534998	0.4	-0.534998	0.143	0.606	8
SEC61B	0.295	-0.536112	0.41	-0.536112	0.286	0.759	8
RSL1D1	0.275	-0.53718	0.45	-0.53718	0.143	0.654	8
RPL5	0.247	-0.539272	0.506	-0.539272	0.714	0.927	8
SNRPD2	0.281	-0.53972	0.438	-0.53972	0.214	0.73	8
VPS29	0.289	-0.54269	0.422	-0.54269	0.214	0.689	8
EIF4E	0.262	-0.543237	0.476	-0.543237	0.071	0.585	8
RAB25	0.256	-0.544987	0.488	-0.544987	0.071	0.6	8
UQCRC2	0.295	-0.549081	0.41	-0.549081	0.214	0.689	8
SMIM22	0.264	-0.551548	0.472	-0.551548	0.143	0.701	8
ASL	0.282	-0.552745	0.436	-0.552745	0.071	0.541	8
ACADVL	0.297	-0.555168	0.406	-0.555168	0.214	0.717	8
SLC25A6	0.285	-0.556114	0.43	-0.556114	0.643	0.918	8
CFL1	0.278	-0.556176	0.444	-0.556176	0.714	0.931	8
NDUFA10	0.298	-0.559385	0.404	-0.559385	0.143	0.595	8
MRPS18A	0.3	-0.563222	0.4	-0.563222	0	0.401	8
MRPL12	0.277	-0.564943	0.446	-0.564943	0.143	0.644	8
RPS21	0.23	-0.565681	0.54	-0.565681	0.5	0.901	8
PPP2R1A	0.29	-0.566577	0.42	-0.566577	0.143	0.62	8
RPS6	0.2	-0.568008	0.6	-0.568008	1	0.99	8
RNF167	0.292	-0.568222	0.416	-0.568222	0	0.415	8
COPZ1	0.281	-0.568692	0.438	-0.568692	0.071	0.541	8
HADH	0.298	-0.572807	0.404	-0.572807	0	0.404	8
PCBD1	0.293	-0.574868	0.414	-0.574868	0.143	0.617	8
LSR	0.287	-0.575444	0.426	-0.575444	0.143	0.631	8
MRPL16	0.3	-0.578443	0.4	-0.578443	0	0.4	8
FIBP	0.294	-0.579397	0.412	-0.579397	0	0.412	8
RPL10A	0.224	-0.585692	0.552	-0.585692	0.929	0.963	8
TSPAN15	0.29	-0.585974	0.42	-0.585974	0	0.421	8
MRPL43	0.288	-0.587763	0.424	-0.587763	0	0.425	8
PRDX4	0.285	-0.589937	0.43	-0.589937	0.071	0.53	8
PRKCSH	0.299	-0.590368	0.402	-0.590368	0	0.402	8
NDUFB7	0.256	-0.590661	0.488	-0.590661	0.214	0.738	8
COX6C	0.263	-0.591286	0.474	-0.591286	0.571	0.913	8
GAPDH	0.227	-0.591528	0.546	-0.591528	0.929	0.972	8
MKRN1	0.296	-0.591724	0.408	-0.591724	0	0.409	8
RASSF7	0.294	-0.592347	0.412	-0.592347	0	0.412	8
OSTC	0.278	-0.592695	0.444	-0.592695	0.143	0.638	8
UBE2V2	0.298	-0.594386	0.404	-0.594386	0.071	0.495	8
MRPL50	0.3	-0.596045	0.4	-0.596045	0.071	0.493	8
HSD17B11	0.298	-0.596995	0.404	-0.596995	0.143	0.6	8
LYZ	0.224	-0.597366	0.552	-0.597366	0.643	0.948	8
ENSA	0.299	-0.599418	0.402	-0.599418	0.143	0.581	8
SMIM15	0.296	-0.599967	0.408	-0.599967	0	0.408	8
CORO1B	0.286	-0.603929	0.428	-0.603929	0.071	0.522	8
SMS	0.275	-0.604546	0.45	-0.604546	0.071	0.552	8
LRP10	0.3	-0.604709	0.4	-0.604709	0	0.4	8
EIF4H	0.292	-0.606733	0.416	-0.606733	0	0.417	8
RPN1	0.294	-0.610087	0.412	-0.610087	0.071	0.504	8
PABPN1	0.294	-0.610317	0.412	-0.610317	0	0.411	8
RPSAP58	0.294	-0.611896	0.412	-0.611896	0.357	0.732	8
GSTP1	0.239	-0.613576	0.522	-0.613576	0.643	0.963	8
ST13	0.288	-0.613637	0.424	-0.613637	0.214	0.721	8
CES2	0.299	-0.614163	0.402	-0.614163	0.214	0.673	8
CAP1	0.279	-0.615367	0.442	-0.615367	0.143	0.632	8
CRB3	0.292	-0.619672	0.416	-0.619672	0	0.416	8
CBWD1	0.293	-0.621748	0.414	-0.621748	0	0.415	8
LSM7	0.29	-0.622081	0.42	-0.622081	0.286	0.728	8
FUOM	0.3	-0.622585	0.4	-0.622585	0.071	0.488	8
TMEM123	0.28	-0.623948	0.44	-0.623948	0.071	0.539	8
BAG1	0.259	-0.626436	0.482	-0.626436	0.071	0.59	8
SYNGR2	0.274	-0.627849	0.452	-0.627849	0.143	0.637	8
NOB1	0.29	-0.628039	0.42	-0.628039	0	0.419	8
SET	0.275	-0.629304	0.45	-0.629304	0.143	0.638	8
MRPS21	0.273	-0.629964	0.454	-0.629964	0.143	0.644	8
NME3	0.291	-0.63311	0.418	-0.63311	0	0.419	8
PSMB5	0.272	-0.6342	0.456	-0.6342	0.143	0.664	8
CAT	0.286	-0.634318	0.428	-0.634318	0	0.429	8
S100A10	0.266	-0.635171	0.468	-0.635171	0.714	0.947	8
PRR15L	0.289	-0.635229	0.422	-0.635229	0	0.421	8
PPP1R1B	0.292	-0.636977	0.416	-0.636977	0.143	0.596	8
NDUFA8	0.284	-0.639364	0.432	-0.639364	0.071	0.523	8
PRR13	0.286	-0.642132	0.428	-0.642132	0.357	0.807	8
MRPL22	0.28	-0.642765	0.44	-0.642765	0	0.44	8
EEF1B2	0.281	-0.643048	0.438	-0.643048	0.5	0.874	8
MSRB2	0.281	-0.644814	0.438	-0.644814	0	0.437	8
TINAGL1	0.291	-0.645154	0.418	-0.645154	0	0.417	8
CCND2	0.292	-0.645379	0.416	-0.645379	0.071	0.512	8
PLEKHJ1	0.293	-0.645402	0.414	-0.645402	0.214	0.659	8
MORF4L2	0.26	-0.650878	0.48	-0.650878	0.143	0.693	8
MKKS	0.28	-0.65259	0.44	-0.65259	0	0.44	8
MRPL20	0.281	-0.652667	0.438	-0.652667	0.143	0.622	8
HINT1	0.281	-0.653394	0.438	-0.653394	0.357	0.896	8
C1orf43	0.265	-0.655521	0.47	-0.655521	0.071	0.571	8
CCDC25	0.282	-0.6565	0.436	-0.6565	0	0.436	8
UXT	0.27	-0.657828	0.46	-0.657828	0.071	0.561	8
GTF3C6	0.27	-0.658086	0.46	-0.658086	0.071	0.561	8
DNAJB11	0.289	-0.658654	0.422	-0.658654	0	0.422	8
ZDHHC3	0.277	-0.659426	0.446	-0.659426	0	0.446	8
PTBP1	0.277	-0.659706	0.446	-0.659706	0	0.447	8
SLC39A4	0.278	-0.663466	0.444	-0.663466	0.071	0.535	8
TUFM	0.293	-0.663624	0.414	-0.663624	0.286	0.724	8
ANXA4	0.233	-0.663682	0.534	-0.663682	0.071	0.648	8
PHB	0.261	-0.664254	0.478	-0.664254	0.286	0.755	8
CDK2AP2	0.278	-0.664555	0.444	-0.664555	0.071	0.539	8
RBM3	0.263	-0.665524	0.474	-0.665524	0.286	0.827	8
TPMT	0.288	-0.66648	0.424	-0.66648	0	0.425	8
COX4I1	0.183	-0.668358	0.634	-0.668358	0.714	0.965	8
RPS27L	0.254	-0.668709	0.492	-0.668709	0.429	0.892	8
PLP2	0.281	-0.669488	0.438	-0.669488	0.143	0.626	8
SRSF11	0.275	-0.671953	0.45	-0.671953	0.071	0.541	8
RPSA	0.244	-0.673135	0.512	-0.673135	0.714	0.907	8
ABHD11	0.285	-0.67457	0.43	-0.67457	0	0.431	8
ACTG1	0.192	-0.67729	0.616	-0.67729	0.714	0.966	8
PLEK2	0.279	-0.678265	0.442	-0.678265	0	0.442	8
GALE	0.282	-0.678471	0.436	-0.678471	0	0.437	8
PLLP	0.274	-0.682246	0.452	-0.682246	0	0.452	8
CKMT1B	0.279	-0.682803	0.442	-0.682803	0	0.441	8
ARF4	0.276	-0.686168	0.448	-0.686168	0.214	0.699	8
CXCL16	0.279	-0.686964	0.442	-0.686964	0.071	0.53	8
DDX17	0.284	-0.68719	0.432	-0.68719	0	0.432	8
SSR1	0.27	-0.687458	0.46	-0.687458	0	0.459	8
SPCS1	0.266	-0.687695	0.468	-0.687695	0.214	0.742	8
MRPL32	0.273	-0.687882	0.454	-0.687882	0	0.454	8
CTTN	0.285	-0.688137	0.43	-0.688137	0	0.429	8
LIMA1	0.282	-0.689259	0.436	-0.689259	0.143	0.616	8
TGIF1	0.285	-0.691369	0.43	-0.691369	0	0.43	8
CTSH	0.272	-0.691413	0.456	-0.691413	0	0.456	8
PPIA	0.257	-0.691875	0.486	-0.691875	0.5	0.893	8
NSA2	0.27	-0.694305	0.46	-0.694305	0	0.459	8
MRPL55	0.275	-0.695766	0.45	-0.695766	0.071	0.541	8
CPS1	0.297	-0.695986	0.406	-0.695986	0.143	0.575	8
CA9	0.295	-0.698058	0.41	-0.698058	0	0.411	8
CMAS	0.294	-0.699327	0.412	-0.699327	0	0.413	8
CHCHD5	0.268	-0.700362	0.464	-0.700362	0	0.463	8
LAMTOR2	0.255	-0.701485	0.49	-0.701485	0.071	0.591	8
CLDN3	0.249	-0.702893	0.502	-0.702893	0.214	0.747	8
PRELID1	0.254	-0.703753	0.492	-0.703753	0.214	0.764	8
HMOX2	0.268	-0.713431	0.464	-0.713431	0	0.464	8
SPTBN1	0.269	-0.71509	0.462	-0.71509	0.071	0.551	8
TPM1	0.282	-0.715593	0.436	-0.715593	0.214	0.695	8
SYAP1	0.265	-0.718469	0.47	-0.718469	0	0.471	8
IDH3G	0.26	-0.72064	0.48	-0.72064	0	0.48	8
TOMM20	0.239	-0.724282	0.522	-0.724282	0.071	0.629	8
GSKIP	0.285	-0.725418	0.43	-0.725418	0	0.429	8
TAF9	0.246	-0.725442	0.508	-0.725442	0.071	0.614	8
SNRPF	0.257	-0.727374	0.486	-0.727374	0.071	0.583	8
EMC6	0.258	-0.727391	0.484	-0.727391	0	0.484	8
PRAP1	0.278	-0.727826	0.444	-0.727826	0.286	0.758	8
UQCRFS1	0.22	-0.73021	0.56	-0.73021	0.214	0.776	8
HDAC1	0.257	-0.730392	0.486	-0.730392	0	0.485	8
FDPS	0.27	-0.732435	0.46	-0.732435	0	0.459	8
RAB10	0.267	-0.734495	0.466	-0.734495	0.071	0.557	8
TMEM54	0.298	-0.734883	0.404	-0.734883	0.214	0.649	8
OAT	0.252	-0.734974	0.496	-0.734974	0.143	0.692	8
MPST	0.276	-0.735309	0.448	-0.735309	0.286	0.709	8
TSPO	0.268	-0.739543	0.464	-0.739543	0.357	0.814	8
GTF2H5	0.264	-0.742148	0.472	-0.742148	0.071	0.563	8
SMDT1	0.235	-0.747759	0.53	-0.747759	0.071	0.64	8
MIEN1	0.252	-0.751161	0.496	-0.751161	0.071	0.599	8
C19orf33	0.256	-0.754063	0.488	-0.754063	0.214	0.762	8
GLRX3	0.257	-0.757772	0.486	-0.757772	0	0.487	8
FCGRT	0.248	-0.758028	0.504	-0.758028	0.214	0.749	8
COX5A	0.245	-0.759932	0.51	-0.759932	0.357	0.812	8
ADIRF	0.295	-0.760865	0.41	-0.760865	0.429	0.86	8
HSPBP1	0.255	-0.763084	0.49	-0.763084	0	0.489	8
SDHC	0.247	-0.765128	0.506	-0.765128	0.071	0.603	8
DECR1	0.255	-0.769061	0.49	-0.769061	0.071	0.579	8
TAX1BP3	0.269	-0.770536	0.462	-0.770536	0.071	0.545	8
ETHE1	0.272	-0.772905	0.456	-0.772905	0.214	0.673	8
DAD1	0.248	-0.773307	0.504	-0.773307	0.143	0.683	8
HNRNPF	0.263	-0.774026	0.474	-0.774026	0.214	0.695	8
AKR1C3	0.272	-0.7787	0.456	-0.7787	0	0.455	8
IDH3B	0.247	-0.781708	0.506	-0.781708	0	0.506	8
USH1C	0.246	-0.782902	0.508	-0.782902	0	0.508	8
APEX1	0.254	-0.783713	0.492	-0.783713	0	0.493	8
ID1	0.235	-0.784454	0.53	-0.784454	0.143	0.745	8
GIPC1	0.263	-0.787345	0.474	-0.787345	0	0.474	8
CLDN15	0.261	-0.789901	0.478	-0.789901	0	0.479	8
SDC4	0.269	-0.791502	0.462	-0.791502	0	0.461	8
GSTM4	0.261	-0.791997	0.478	-0.791997	0	0.478	8
C11orf58	0.234	-0.796673	0.532	-0.796673	0.071	0.632	8
ABHD2	0.261	-0.797977	0.478	-0.797977	0	0.477	8
VIL1	0.252	-0.802783	0.496	-0.802783	0	0.496	8
AP1M2	0.24	-0.806064	0.52	-0.806064	0	0.52	8
C19orf53	0.25	-0.806633	0.5	-0.806633	0.143	0.686	8
ANXA3	0.278	-0.807253	0.444	-0.807253	0	0.445	8
MRPL51	0.246	-0.809646	0.508	-0.809646	0.071	0.596	8
FABP5	0.287	-0.810216	0.426	-0.810216	0.286	0.735	8
LRRC59	0.248	-0.810799	0.504	-0.810799	0.071	0.59	8
NEDD8	0.238	-0.811149	0.524	-0.811149	0.143	0.717	8
UBE2I	0.243	-0.811724	0.514	-0.811724	0.071	0.602	8
VAPA	0.253	-0.814792	0.494	-0.814792	0.214	0.728	8
MRPL14	0.243	-0.82203	0.514	-0.82203	0.071	0.613	8
FAM3D	0.256	-0.822634	0.488	-0.822634	0	0.488	8
IMP3	0.236	-0.822888	0.528	-0.822888	0	0.528	8
NDUFAB1	0.255	-0.82457	0.49	-0.82457	0.143	0.651	8
PGAM1	0.251	-0.825731	0.498	-0.825731	0.071	0.599	8
FIS1	0.243	-0.828574	0.514	-0.828574	0.143	0.68	8
UQCRC1	0.222	-0.835074	0.556	-0.835074	0.143	0.733	8
SERINC2	0.233	-0.835178	0.534	-0.835178	0.071	0.642	8
RAMP1	0.272	-0.835627	0.456	-0.835627	0	0.455	8
TPD52	0.223	-0.840645	0.554	-0.840645	0.143	0.752	8
S100A6	0.251	-0.844072	0.498	-0.844072	0.857	0.991	8
MTCH2	0.244	-0.844291	0.512	-0.844291	0.071	0.61	8
EDN1	0.289	-0.845974	0.422	-0.845974	0.071	0.506	8
PSMB8	0.239	-0.846209	0.522	-0.846209	0	0.522	8
MMADHC	0.237	-0.850831	0.526	-0.850831	0	0.525	8
EMP1	0.29	-0.851128	0.42	-0.851128	0.214	0.634	8
HNRNPR	0.239	-0.854162	0.522	-0.854162	0	0.521	8
RPL22	0.199	-0.854621	0.602	-0.854621	0.5	0.906	8
SNF8	0.235	-0.856743	0.53	-0.856743	0	0.53	8
PHGR1	0.291	-0.860575	0.418	-0.860575	0.429	0.9	8
MRPL23	0.238	-0.863241	0.524	-0.863241	0.143	0.683	8
PHLDA2	0.233	-0.863687	0.534	-0.863687	0.5	0.905	8
COX7A2	0.237	-0.86525	0.526	-0.86525	0.5	0.9	8
CYC1	0.238	-0.868288	0.524	-0.868288	0.214	0.792	8
MAL2	0.271	-0.869131	0.458	-0.869131	0.071	0.541	8
MISP	0.245	-0.872503	0.51	-0.872503	0.143	0.683	8
COMT	0.232	-0.878748	0.536	-0.878748	0	0.536	8
TXNDC17	0.249	-0.880114	0.502	-0.880114	0.214	0.726	8
BIK	0.252	-0.880763	0.496	-0.880763	0	0.496	8
FXYD3	0.237	-0.880807	0.526	-0.880807	0.214	0.807	8
SPINT2	0.221	-0.881031	0.558	-0.881031	0.286	0.824	8
COX7B	0.227	-0.881122	0.546	-0.881122	0.214	0.794	8
RBM47	0.242	-0.881206	0.516	-0.881206	0	0.516	8
MRPL54	0.221	-0.887363	0.558	-0.887363	0	0.559	8
AKR7A3	0.262	-0.887938	0.476	-0.887938	0.143	0.632	8
CTSB	0.23	-0.88919	0.54	-0.88919	0	0.54	8
MTCH1	0.225	-0.893713	0.55	-0.893713	0	0.551	8
SLC9A3R1	0.237	-0.897614	0.526	-0.897614	0	0.527	8
ITGA6	0.241	-0.900122	0.518	-0.900122	0.143	0.681	8
ALDH1A1	0.259	-0.901808	0.482	-0.901808	0	0.482	8
SRSF2	0.23	-0.902905	0.54	-0.902905	0.143	0.704	8
AHCY	0.232	-0.913684	0.536	-0.913684	0	0.536	8
EIF3H	0.222	-0.918055	0.556	-0.918055	0.143	0.721	8
NDUFB1	0.23	-0.921424	0.54	-0.921424	0.143	0.693	8
TMEM134	0.222	-0.922666	0.556	-0.922666	0	0.556	8
COX7C	0.171	-0.925213	0.658	-0.925213	0.571	0.902	8
SNRPE	0.223	-0.926507	0.554	-0.926507	0.071	0.654	8
TMEM98	0.221	-0.932434	0.558	-0.932434	0	0.559	8
MALL	0.287	-0.934014	0.426	-0.934014	0	0.426	8
SH3YL1	0.209	-0.935517	0.582	-0.935517	0	0.582	8
CDH17	0.232	-0.958808	0.536	-0.958808	0	0.536	8
KRTCAP3	0.212	-0.960975	0.576	-0.960975	0	0.577	8
GPRC5A	0.241	-0.965454	0.518	-0.965454	0.214	0.724	8
TM4SF1	0.253	-0.965908	0.494	-0.965908	0.357	0.799	8
ADI1	0.209	-0.967622	0.582	-0.967622	0	0.581	8
MT1F	0.262	-0.972944	0.476	-0.972944	0	0.476	8
POLD4	0.229	-0.982862	0.542	-0.982862	0.071	0.628	8
MRPL13	0.217	-0.983191	0.566	-0.983191	0	0.566	8
TALDO1	0.216	-0.983955	0.568	-0.983955	0.071	0.644	8
STRAP	0.219	-0.9845	0.562	-0.9845	0	0.562	8
NDUFB9	0.214	-0.985466	0.572	-0.985466	0.214	0.764	8
KRT18	0.175	-1.00015	0.65	-1.00015	0.571	0.979	8
EIF6	0.211	-1.00019	0.578	-1.00019	0.143	0.733	8
S100P	0.212	-1.01602	0.576	-1.01602	0.143	0.758	8
PERP	0.185	-1.02067	0.63	-1.02067	0.214	0.828	8
CTNNB1	0.22	-1.02104	0.56	-1.02104	0	0.561	8
PPA1	0.207	-1.02411	0.586	-1.02411	0.214	0.831	8
TMEM219	0.196	-1.02935	0.608	-1.02935	0	0.609	8
SLC25A5	0.195	-1.03573	0.61	-1.03573	0.571	0.874	8
GDI2	0.189	-1.03654	0.622	-1.03654	0.071	0.729	8
RPS3A	0.15	-1.03657	0.7	-1.03657	0.786	0.984	8
TMEM147	0.201	-1.03725	0.598	-1.03725	0.071	0.67	8
TSPAN3	0.201	-1.05061	0.598	-1.05061	0	0.599	8
KLF5	0.195	-1.05092	0.61	-1.05092	0	0.61	8
SERPINB6	0.215	-1.05215	0.57	-1.05215	0.214	0.765	8
TSPAN1	0.235	-1.06098	0.53	-1.06098	0.071	0.604	8
S100A16	0.222	-1.06772	0.556	-1.06772	0.286	0.809	8
CTSE	0.232	-1.06861	0.536	-1.06861	0.071	0.636	8
S100A14	0.228	-1.06903	0.544	-1.06903	0.286	0.835	8
MARCKSL1	0.201	-1.06904	0.598	-1.06904	0.143	0.76	8
NQO1	0.208	-1.06992	0.584	-1.06992	0.143	0.713	8
ANXA2	0.19	-1.09368	0.62	-1.09368	0.429	0.901	8
PRDX2	0.187	-1.10516	0.626	-1.10516	0.214	0.81	8
ARPC1A	0.194	-1.10798	0.612	-1.10798	0	0.612	8
ALDH2	0.197	-1.11313	0.606	-1.11313	0	0.607	8
NDUFB3	0.195	-1.12425	0.61	-1.12425	0	0.609	8
SDCBP2	0.267	-1.14009	0.466	-1.14009	0.071	0.534	8
MT1G	0.252	-1.14726	0.496	-1.14726	0.214	0.753	8
MMP1	0.285	-1.14849	0.43	-1.14849	0	0.43	8
MGST2	0.185	-1.15371	0.63	-1.15371	0.143	0.803	8
RAB11A	0.179	-1.16783	0.642	-1.16783	0.071	0.713	8
LGALS4	0.179	-1.17692	0.642	-1.17692	0.357	0.904	8
IFI27	0.258	-1.18746	0.484	-1.18746	0.357	0.823	8
MUC13	0.229	-1.20003	0.542	-1.20003	0	0.542	8
KRT19	0.183	-1.2005	0.634	-1.2005	0.571	0.967	8
PIGR	0.209	-1.22262	0.582	-1.22262	0.214	0.825	8
AKR1B10	0.259	-1.22385	0.482	-1.22385	0	0.482	8
GPX2	0.191	-1.22801	0.618	-1.22801	0.286	0.793	8
FHL2	0.175	-1.23535	0.65	-1.23535	0	0.651	8
MGST3	0.183	-1.25774	0.634	-1.25774	0.143	0.753	8
CD9	0.19	-1.26853	0.62	-1.26853	0.214	0.834	8
MT2A	0.21	-1.28097	0.58	-1.28097	0.071	0.683	8
TXN	0.179	-1.28751	0.642	-1.28751	0.714	0.973	8
OLFM4	0.247	-1.29076	0.506	-1.29076	0.429	0.838	8
KRT8	0.117	-1.30818	0.766	-1.30818	0.714	0.98	8
MT1X	0.22	-1.31795	0.56	-1.31795	0.214	0.727	8
MGST1	0.164	-1.33995	0.672	-1.33995	0	0.672	8
CYB5A	0.139	-1.35825	0.722	-1.35825	0	0.722	8
TM4SF4	0.246	-1.37366	0.508	-1.37366	0.071	0.574	8
SERPINB1	0.155	-1.39349	0.69	-1.39349	0.143	0.801	8
LGALS3	0.161	-1.41058	0.678	-1.41058	0.357	0.878	8
VDAC1	0.126	-1.49249	0.748	-1.49249	0.143	0.832	8
UQCRH	0.121	-1.49674	0.758	-1.49674	0.143	0.895	8
EPCAM	0.13	-1.51914	0.74	-1.51914	0.143	0.915	8
SRI	0.14	-1.52574	0.72	-1.52574	0.071	0.785	8
NDUFC2	0.134	-1.529	0.732	-1.529	0	0.732	8
TFF3	0.284	-1.60521	0.432	-1.60521	0.286	0.724	8
OCIAD2	0.117	-1.61806	0.766	-1.61806	0.214	0.864	8
REG4	0.14	-1.72906	0.72	-1.72906	0.571	0.942	8
AGR3	0.113	-1.90066	0.774	-1.90066	0.143	0.831	8
AGR2	0.112	-1.9014	0.776	-1.9014	0.286	0.889	8
SPINK1	0.125	-1.96261	0.75	-1.96261	0.071	0.833	8
CYSTM1	0.057	-2.20929	0.886	-2.20929	0.214	0.924	8
TSPAN8	0.059	-2.42873	0.882	-2.42873	0.286	0.946	8

## Sheet: Table S3
Table S3 The result of branched expression analysis modeling
Gene symbol	p value	q value
MALAT1	0	0
TFF3	1.89639e-176	7.23473e-174
TFF1	2.17139e-166	5.52256e-164
FABP1	8.553e-142	1.63149e-139
HSPB1	5.02279e-136	7.66478e-134
RPS7	5.32347e-127	6.76968e-125
IFI27	1.1244e-123	1.22559e-121
RPL4	7.99825e-116	7.62833e-114
LGALS3	6.8786e-112	5.83153e-110
B2M	2.61002e-104	1.99145e-102
GAPDH	1.38056e-100	8.77807e-99
RPSA	1.29781e-100	8.77807e-99
ANXA2	1.91661e-98	1.1249e-96
MDK	2.68035e-97	1.46079e-95
RPL5	8.127e-97	4.13393e-95
EEF1B2	3.40648e-96	1.62447e-94
TUBA1A	8.85684e-95	3.97516e-93
RPLP0	1.71386e-86	7.26486e-85
RPL3	1.24228e-84	4.98874e-83
EEF1A1	6.86849e-84	2.62033e-82
MSMB	1.04724e-78	3.80499e-77
LGALS4	2.28619e-76	7.92891e-75
UBB	4.92264e-75	1.63303e-73
RPSAP58	2.5194e-73	8.00959e-72
HSPA1A	5.10876e-73	1.55919e-71
RPL7A	6.38058e-71	1.87246e-69
REG1A	6.317e-70	1.78514e-68
RPS6	1.47363e-69	4.01565e-68
S100A6	7.26244e-69	1.91077e-67
TXN	4.2016e-66	1.06861e-64
RPL10A	1.9402e-64	4.77541e-63
RPLP1	2.85781e-64	6.81409e-63
OLFM4	5.0572e-62	1.16929e-60
IDH2	8.55724e-61	1.92035e-59
ENO1	9.08456e-61	1.98043e-59
SLC25A5	4.84149e-59	1.02613e-57
RPL6	8.34981e-56	1.72187e-54
NEAT1	2.56366e-55	5.14755e-54
SPINK1	3.16219e-55	6.18655e-54
RPS3	2.80084e-54	5.3426e-53
RPS5	4.51869e-54	8.40917e-53
CEACAM6	3.62985e-53	6.59423e-52
HNRNPA1	3.81739e-52	6.77364e-51
IMPDH2	4.00675e-51	6.94807e-50
HMGA1	9.83683e-51	1.66789e-49
TMSB4X	2.15242e-50	3.57021e-49
RPL18	2.37871e-50	3.86161e-49
RPS4X	1.82996e-49	2.90888e-48
RPL15	1.34572e-47	2.09548e-46
HOPX	4.97972e-46	7.59905e-45
SLC25A6	1.23397e-45	1.84612e-44
RPS2	1.80808e-45	2.65301e-44
RPS10	1.89112e-45	2.72251e-44
UBC	2.35171e-45	3.32288e-44
SOX4	5.15833e-45	7.15601e-44
RPS12	1.1384e-44	1.55106e-43
C15orf48	1.63148e-44	2.18389e-43
AKR7A3	1.15762e-43	1.52287e-42
TM4SF4	5.02252e-42	6.49522e-41
CRYBA2	9.16989e-40	1.1661e-38
AGR2	3.68482e-39	4.60905e-38
ETHE1	2.65386e-38	3.26596e-37
RPL14	3.99869e-38	4.84286e-37
NPM1	5.63182e-38	6.71418e-37
RPL19	1.03537e-37	1.21536e-36
MUC5AC	1.13846e-37	1.31613e-36
PFN1	7.94042e-37	9.0426e-36
PHGR1	1.39296e-36	1.56298e-35
TSPO	6.56838e-36	7.2633e-35
CLDN18	1.47247e-35	1.60499e-34
RPL9	9.07707e-35	9.75466e-34
HEPACAM2	1.62401e-34	1.72099e-33
ISG20	1.89568e-34	1.98138e-33
HSPA5	1.53629e-33	1.58404e-32
RPS4Y1	2.49737e-33	2.54065e-32
TUFM	3.60608e-33	3.62032e-32
CA9	4.10998e-33	4.07261e-32
SERPINA1	1.49807e-32	1.46542e-31
MDH2	1.57195e-32	1.51823e-31
COX6C	1.67744e-32	1.59986e-31
RPL34	8.2526e-32	7.77375e-31
TUBB	2.81529e-31	2.61959e-30
RPL27	6.21774e-31	5.71583e-30
LYZ	1.21535e-30	1.10394e-29
AHCY	1.38967e-30	1.24743e-29
RPS8	4.36924e-30	3.87643e-29
PEBP1	1.56794e-28	1.3751e-27
CFL1	1.69632e-27	1.47078e-26
RPL32	1.92881e-27	1.65358e-26
MUC13	2.68173e-27	2.27351e-26
RPL29	3.41656e-27	2.86466e-26
KRT8	5.87412e-27	4.87169e-26
LSM4	6.31821e-27	5.18365e-26
ANXA1	7.23186e-27	5.87012e-26
RPS13	7.59067e-27	6.0965e-26
S100A14	8.82938e-27	7.01752e-26
S100A16	1.07047e-26	8.4203e-26
SCG5	1.60736e-26	1.25144e-25
LDHA	2.09794e-26	1.6169e-25
EIF3F	2.15261e-26	1.64244e-25
RPL8	2.29619e-26	1.73464e-25
REG4	4.32042e-26	3.23185e-25
UQCRH	5.5297e-26	4.09628e-25
ELF3	8.54071e-26	6.26592e-25
CLU	9.62871e-26	6.99686e-25
MUC2	1.64423e-25	1.18353e-24
RPL7	1.96909e-25	1.40413e-24
PLAC8	2.27213e-25	1.60522e-24
RANBP1	2.72412e-25	1.90688e-24
GSN	3.6223e-25	2.51256e-24
KRT18	1.04993e-24	7.2171e-24
ALDOA	1.21352e-24	8.26712e-24
KRT19	1.27192e-24	8.58825e-24
SLC38A11	2.39044e-24	1.59992e-23
SKP1	2.81669e-24	1.86881e-23
RPS14	5.04234e-24	3.31664e-23
PPIA	8.35225e-24	5.44681e-23
ARL14	2.05225e-23	1.32701e-22
TK1	4.50864e-23	2.89083e-22
RPL12	5.07441e-23	3.22648e-22
HSP90AA1	5.39676e-23	3.40308e-22
BTF3	7.99528e-23	5.00032e-22
DNAJA1	1.14441e-22	7.09904e-22
TUBB2B	1.243e-22	7.64845e-22
TMEM59	3.46427e-22	2.11459e-21
RPS23	4.32408e-22	2.61847e-21
KCTD12	6.35584e-22	3.81851e-21
CALM2	2.84862e-21	1.69805e-20
HERPUD1	3.71972e-21	2.20011e-20
TFF2	4.44831e-21	2.61081e-20
HIGD1A	4.74443e-21	2.76336e-20
FXYD3	7.50984e-21	4.34092e-20
RPL23A	7.79258e-21	4.47048e-20
GCNT3	9.46277e-21	5.38813e-20
PPP1R1B	1.63754e-20	9.25516e-20
DDX5	1.81741e-20	1.01962e-19
TMEM147	1.98703e-20	1.10665e-19
PLP2	2.36023e-20	1.30497e-19
RPL13A	2.40142e-20	1.31819e-19
TUBA1B	2.7588e-20	1.50355e-19
DTYMK	7.96692e-20	4.31118e-19
MAL2	2.19544e-19	1.17966e-18
ATP6V1G1	2.63032e-19	1.40345e-18
WFDC2	4.7519e-19	2.51785e-18
NHP2	7.18888e-19	3.78284e-18
PGAM1	8.07648e-19	4.22079e-18
PLEC	1.83754e-18	9.53771e-18
MUC1	2.56912e-18	1.32449e-17
SERPINB1	4.10425e-18	2.10171e-17
GPX2	4.13856e-18	2.10515e-17
MS4A8	4.81201e-18	2.4315e-17
CD59	6.38004e-18	3.20261e-17
SH3BGRL3	1.02853e-17	5.12922e-17
EIF3H	1.3894e-17	6.88385e-17
MMP1	1.73159e-17	8.52388e-17
HMGB2	2.00137e-17	9.78874e-17
RPL30	3.41834e-17	1.66127e-16
RAN	6.224e-17	3.00564e-16
EEF2	6.40794e-17	3.075e-16
RPL26	1.25392e-16	5.97964e-16
GSTM4	1.88175e-16	8.91787e-16
PRELID1	2.13853e-16	1.00722e-15
HINT1	3.04829e-16	1.4269e-15
SNRPB	3.41516e-16	1.58888e-15
PPA1	3.78999e-16	1.75258e-15
PCBD1	3.84039e-16	1.76519e-15
RPLP2	3.91676e-16	1.77886e-15
CES2	3.90231e-16	1.77886e-15
PABPC1	6.74688e-16	3.04608e-15
KRT7	7.03921e-16	3.15936e-15
CLDN4	7.14891e-16	3.18984e-15
UBE2C	7.81356e-16	3.46613e-15
SDCBP2	8.78383e-16	3.87403e-15
RPS9	9.55794e-16	4.19121e-15
VAMP2	1.11928e-15	4.88004e-15
FCGRT	2.15864e-15	9.35818e-15
RPL11	4.49231e-15	1.93651e-14
CYC1	5.15595e-15	2.21011e-14
KRT20	1.00346e-14	4.26605e-14
AHNAK	1.00641e-14	4.26605e-14
RPL17	1.16724e-14	4.92047e-14
COX7A2	1.80191e-14	7.55415e-14
C12orf75	1.89588e-14	7.90468e-14
RPL22	1.93701e-14	8.03227e-14
CEACAM5	3.12922e-14	1.29059e-13
MT2A	4.29053e-14	1.76004e-13
ANXA10	4.52958e-14	1.84817e-13
RBM3	4.98161e-14	2.02179e-13
RPL37	7.32249e-14	2.95612e-13
RPS27L	8.34271e-14	3.35026e-13
S100P	9.55771e-14	3.79819e-13
SLC39A4	9.555e-14	3.79819e-13
RPS25	1.36745e-13	5.40602e-13
S100A10	1.49228e-13	5.86913e-13
NOB1	1.52682e-13	5.97417e-13
PRDX4	1.56145e-13	6.07851e-13
ITM2B	1.60726e-13	6.22508e-13
GINS2	1.95241e-13	7.52367e-13
NDUFAB1	2.34518e-13	8.99183e-13
EDN1	2.39902e-13	9.15225e-13
RAB25	2.53124e-13	9.60865e-13
TPD52	2.8177e-13	1.06431e-12
LAMB3	3.037e-13	1.14149e-12
CKS2	3.11721e-13	1.1659e-12
CENPM	3.253e-13	1.21075e-12
GGCT	3.40138e-13	1.25983e-12
SYNGR2	3.55042e-13	1.30868e-12
DUT	5.68148e-13	2.08412e-12
LDHB	6.46603e-13	2.36057e-12
KLK10	7.00128e-13	2.5438e-12
RPS20	7.10475e-13	2.56916e-12
SIVA1	8.24268e-13	2.96659e-12
RRM2	8.47607e-13	3.03626e-12
MYL6	1.39406e-12	4.97041e-12
MCM7	1.82707e-12	6.48398e-12
PLEK2	1.85289e-12	6.54517e-12
ECHS1	2.42008e-12	8.5093e-12
DNAJB9	2.74815e-12	9.61854e-12
SDCBP	2.79505e-12	9.73799e-12
RPS21	3.57897e-12	1.24125e-11
CMAS	5.44374e-12	1.87945e-11
PRAP1	6.66345e-12	2.29019e-11
GPX1	6.98751e-12	2.39079e-11
TOMM22	8.18493e-12	2.78799e-11
EIF6	1.04218e-11	3.53414e-11
PSCA	1.11159e-11	3.75284e-11
VIM	1.41986e-11	4.77249e-11
SLC25A3	1.63814e-11	5.48201e-11
RPL13	2.08728e-11	6.95457e-11
EMP1	2.28826e-11	7.59104e-11
S100A11	2.52867e-11	8.35228e-11
EPS8L1	2.6688e-11	8.77713e-11
SRSF5	2.75691e-11	9.02798e-11
RHOF	3.03569e-11	9.89841e-11
APEX1	3.29409e-11	1.06953e-10
PLEKHJ1	3.79151e-11	1.22581e-10
HLA-A	6.50497e-11	2.09422e-10
DNPH1	6.76355e-11	2.16832e-10
ADIRF	6.85465e-11	2.18832e-10
UQCRC2	7.24489e-11	2.30327e-10
CTSE	7.30544e-11	2.31288e-10
SERPINB6	8.13146e-11	2.56376e-10
ALDH1A1	8.31697e-11	2.61146e-10
AGPAT2	1.07212e-10	3.33888e-10
RAMP1	1.06879e-10	3.33888e-10
YIF1A	1.08735e-10	3.37255e-10
OAS1	1.1439e-10	3.53359e-10
ACTB	1.15809e-10	3.563e-10
GADD45B	1.38773e-10	4.25236e-10
HSPE1	1.48988e-10	4.54712e-10
HSP90AB1	1.65664e-10	5.03592e-10
CST3	1.89888e-10	5.74938e-10
TALDO1	2.32355e-10	7.00738e-10
MIDN	2.59711e-10	7.80156e-10
VSIG2	4.90153e-10	1.46371e-09
VDAC1	4.911e-10	1.46371e-09
PRSS3	5.96798e-10	1.77182e-09
AZGP1	8.10792e-10	2.39781e-09
RHOC	9.33871e-10	2.75113e-09
C19orf33	1.16286e-09	3.41255e-09
PRDX1	1.3369e-09	3.90826e-09
TPM1	1.38164e-09	4.02364e-09
DCTPP1	1.4272e-09	4.14052e-09
PBK	1.44435e-09	4.15864e-09
RPS18	1.4425e-09	4.15864e-09
WDR34	1.61238e-09	4.62497e-09
SMIM22	1.90073e-09	5.43166e-09
PCNA	2.27738e-09	6.48374e-09
GDF15	2.41342e-09	6.84549e-09
CLIC1	2.65725e-09	7.5092e-09
MGST1	3.19758e-09	9.00277e-09
COX5A	3.22827e-09	9.05577e-09
CIB1	3.65756e-09	1.02224e-08
CYCS	4.04745e-09	1.12708e-08
ALDH2	4.11174e-09	1.14082e-08
NDUFB5	4.90941e-09	1.3572e-08
SEC11C	5.05612e-09	1.39272e-08
CTNNB1	5.19746e-09	1.4265e-08
IL32	5.21658e-09	1.42661e-08
CTSH	7.80486e-09	2.12683e-08
BANF1	8.35688e-09	2.26915e-08
SLPI	8.44172e-09	2.28405e-08
TMC5	8.7673e-09	2.36376e-08
CD55	1.03606e-08	2.78349e-08
CXCL3	1.36669e-08	3.6589e-08
MTCH2	1.40667e-08	3.75277e-08
RPS3A	1.48345e-08	3.94381e-08
PSMB5	1.6996e-08	4.50277e-08
DYNLT1	2.33452e-08	6.16346e-08
PLLP	2.43649e-08	6.41049e-08
CENPW	2.55099e-08	6.68867e-08
MRPL20	2.58523e-08	6.75525e-08
CKS1B	2.73722e-08	7.12797e-08
CDH17	3.35829e-08	8.71557e-08
PHB	3.62235e-08	9.36899e-08
LMO7	4.02474e-08	1.03746e-07
GSTP1	4.0645e-08	1.04418e-07
MORF4L1	4.1291e-08	1.05722e-07
APRT	4.29879e-08	1.09698e-07
GSKIP	5.036e-08	1.28082e-07
ZWINT	5.18479e-08	1.31428e-07
RPL35A	5.83475e-08	1.47414e-07
AKR1B10	6.80207e-08	1.71286e-07
KRTCAP3	6.84013e-08	1.71678e-07
SH3YL1	6.98587e-08	1.74761e-07
MT1G	7.71837e-08	1.92455e-07
SFN	8.03328e-08	1.99654e-07
TMEM106C	9.42318e-08	2.33438e-07
LGALS1	9.53175e-08	2.35363e-07
PKM	1.00202e-07	2.46626e-07
DSC2	1.23546e-07	3.02133e-07
IMP3	1.23237e-07	3.02133e-07
TSPAN1	1.30418e-07	3.17919e-07
DNAJB1	1.33808e-07	3.25145e-07
NDUFA9	1.54188e-07	3.73478e-07
GUK1	1.69055e-07	4.08192e-07
MRPL16	1.77396e-07	4.26981e-07
ITGA6	1.89291e-07	4.54179e-07
HSPBP1	2.15603e-07	5.15691e-07
CD9	2.3612e-07	5.62999e-07
TUBB2A	2.48392e-07	5.90415e-07
HPGD	2.66997e-07	6.32666e-07
ANXA4	2.89903e-07	6.84817e-07
SEC61G	3.0448e-07	7.17031e-07
TMEM54	3.71618e-07	8.72445e-07
TIMP1	3.75744e-07	8.79426e-07
GABARAPL2	3.86458e-07	9.01735e-07
CYSTM1	4.51984e-07	1.05141e-06
RPL23	4.6608e-07	1.07912e-06
CAPG	4.66724e-07	1.07912e-06
MT1E	5.2844e-07	1.21813e-06
CD63	5.81631e-07	1.33589e-06
HNRNPF	5.8303e-07	1.33589e-06
CBR1	6.01371e-07	1.37379e-06
RPL31	6.3986e-07	1.45735e-06
COMT	6.43988e-07	1.46239e-06
PDCD6	6.46857e-07	1.46454e-06
MRPL43	6.64592e-07	1.50025e-06
C11orf86	6.95167e-07	1.56464e-06
BIK	7.59189e-07	1.70371e-06
NDUFA1	8.22484e-07	1.84034e-06
AP1M2	8.4018e-07	1.87444e-06
IL1R2	8.49102e-07	1.88882e-06
EIF3E	8.58965e-07	1.9052e-06
ASF1B	9.15968e-07	2.02575e-06
C19orf48	1.0466e-06	2.30797e-06
SSR4	1.08269e-06	2.38067e-06
MALL	1.31488e-06	2.8829e-06
CAPZA2	1.80739e-06	3.95141e-06
SPCS1	1.85095e-06	4.03507e-06
RPL21	1.89531e-06	4.12001e-06
CCL15	2.08848e-06	4.52702e-06
LRRC59	2.43894e-06	5.27169e-06
NQO1	2.63897e-06	5.68796e-06
PIGR	2.92812e-06	6.2934e-06
NDUFV1	2.99948e-06	6.42865e-06
MT1X	3.19365e-06	6.82564e-06
FEN1	3.38468e-06	7.21372e-06
VDAC2	3.67781e-06	7.81663e-06
CSTB	3.87449e-06	8.21176e-06
EFHD2	4.19123e-06	8.85847e-06
LINC01133	4.47398e-06	9.42996e-06
NDUFA10	4.67497e-06	9.82645e-06
UQCRFS1	4.70214e-06	9.85642e-06
LMAN2	5.22359e-06	1.09194e-05
POMP	5.48403e-06	1.14326e-05
CKMT1B	5.87108e-06	1.22061e-05
SUB1	5.98182e-06	1.24025e-05
STMN1	6.83009e-06	1.41229e-05
MRPL14	7.20213e-06	1.4852e-05
RGS1	8.30325e-06	1.70413e-05
GFPT1	8.31644e-06	1.70413e-05
LAPTM4A	8.33079e-06	1.70413e-05
RPL36A	8.84491e-06	1.80446e-05
UGP2	9.86071e-06	2.00633e-05
NDUFA4	1.00088e-05	2.03104e-05
EMC6	1.02956e-05	2.08369e-05
GNG12	1.06635e-05	2.14677e-05
SNRPF	1.06491e-05	2.14677e-05
PRDX3	1.0898e-05	2.18821e-05
HLA-E	1.09446e-05	2.19179e-05
SRGN	1.14492e-05	2.28684e-05
OCIAD2	1.27008e-05	2.53021e-05
UBE2T	1.36983e-05	2.72183e-05
CDC20	1.37504e-05	2.72508e-05
ARPC2	1.47259e-05	2.91084e-05
CDK2AP2	1.52515e-05	3.00694e-05
NDUFB9	1.54115e-05	3.03066e-05
COX4I1	1.55646e-05	3.05291e-05
CDKN3	1.65731e-05	3.24237e-05
NR0B2	1.86073e-05	3.63105e-05
RBM47	1.94913e-05	3.79384e-05
IL1RN	2.14842e-05	4.16461e-05
MRPL51	2.15053e-05	4.16461e-05
PPP1R15A	2.2574e-05	4.3605e-05
GIPC1	2.38974e-05	4.60448e-05
GPSM3	2.51133e-05	4.82656e-05
SERPINB5	2.61785e-05	5.01864e-05
TUBB4B	2.85777e-05	5.46486e-05
TRIM54	3.6277e-05	6.91983e-05
GBP3	3.78396e-05	7.18768e-05
ERH	3.78696e-05	7.18768e-05
RAB27B	4.06745e-05	7.7009e-05
ZFAS1	4.22486e-05	7.97914e-05
GPRC5A	4.94327e-05	9.31288e-05
EPS8	5.0418e-05	9.4751e-05
GUCA2B	5.24129e-05	9.80587e-05
FIBP	5.24351e-05	9.80587e-05
RPL39	5.26173e-05	9.81589e-05
MAD2L1	5.53398e-05	0.000102986
CLTB	5.55617e-05	0.000103147
GJB3	5.63706e-05	0.000104395
S100A4	5.69723e-05	0.000105254
UBE2I	6.00235e-05	0.000110623
TAX1BP3	6.21099e-05	0.000114192
RHOD	7.0434e-05	0.000129185
SNX9	7.84578e-05	0.000143557
MRPL12	7.87937e-05	0.000143827
FABP5	7.94426e-05	0.000144665
RPS15A	8.35815e-05	0.00015184
MPST	8.99044e-05	0.000162938
PRDX2	9.32341e-05	0.000168573
RPS27A	9.70747e-05	0.000175102
AGR3	0.000114021	0.000205183
EZR	0.00011756	0.000211056
COX7C	0.000132558	0.000237422
SULT1C2	0.000137106	0.000244993
HMGB1	0.000141792	0.000252774
POLR2K	0.000148691	0.000264455
SDHC	0.000158047	0.000280441
SULT2B1	0.000164096	0.00029026
TIMM13	0.000164341	0.00029026
FAM3D	0.000190678	0.000335999
MARCKSL1	0.000202928	0.00035676
FKBP1A	0.000210751	0.000369662
MMP28	0.000240304	0.000420533
TSC22D3	0.000244025	0.000426066
LRP10	0.000260574	0.000453922
GLRX3	0.000271541	0.00047195
CLDN15	0.00031492	0.000546099
JUNB	0.000316611	0.000547788
MT1M	0.000320134	0.000551382
CTSB	0.000319853	0.000551382
GPA33	0.000340394	0.000584957
SAR1B	0.000357464	0.00061291
MORF4L2	0.00037149	0.000635531
DDX17	0.000378946	0.000646837
TMEM167A	0.000403418	0.000687072
CD164	0.000418769	0.000711627
CAP1	0.000420638	0.000713216
SLC44A4	0.000427181	0.000722703
FOS	0.000475953	0.000803433
PRR13	0.000494549	0.000832983
SUMO1	0.000499298	0.000839129
GALE	0.000521398	0.000874344
ID3	0.000533741	0.00089308
DEK	0.000551755	0.000921201
COX8A	0.000553217	0.000921625
MRPL23	0.000566404	0.000941539
ZDHHC3	0.000589723	0.000978172
ANPEP	0.000656197	0.00108607
HLA-B	0.000710955	0.00117415
MGST2	0.000745143	0.00122796
SCP2	0.000750882	0.00123475
RIOK3	0.000866089	0.00142113
CLDN23	0.000883232	0.00144615
NDUFC2	0.00089162	0.00145676
DAD1	0.000893536	0.00145677
NDFIP1	0.000985886	0.0016039
FTH1	0.00100554	0.0016324
TMEM219	0.00104408	0.00169136
RAB11A	0.00106889	0.00172789
HMOX2	0.00119333	0.00192497
CALM1	0.00131714	0.00212021
PTTG1	0.00132663	0.00213099
MEP1A	0.00133369	0.00213783
MTCH1	0.00144183	0.00230633
ABHD2	0.00145235	0.00231829
COPZ1	0.00146098	0.0023272
NCL	0.0014758	0.00234591
C11orf58	0.0015414	0.00244509
CIRBP	0.00156984	0.00248504
RPS24	0.00164941	0.00260559
GDI2	0.0017047	0.00268736
MGST3	0.00195785	0.00308008
PDIA6	0.00211194	0.00331566
EIF1	0.0021507	0.00336958
ACTG1	0.00235804	0.00368685
VILL	0.00239733	0.00374062
UQCR10	0.00243411	0.0037902
FTL	0.00243904	0.0037902
AADAC	0.00245442	0.00380634
POLD4	0.00246877	0.00382083
RPL38	0.00247441	0.00382181
HADH	0.00253737	0.00391114
ATF4	0.00260083	0.00400087
UQCRQ	0.00266915	0.00409771
MRPL32	0.00313296	0.00480009
COX16	0.00350973	0.00536658
RPS19	0.00357867	0.00546105
KLF5	0.00390469	0.00594667
BRK1	0.00398058	0.00605017
SMS	0.00402135	0.00609998
PHLDA2	0.00410162	0.00620939
SYPL1	0.00415748	0.0062815
SEC11A	0.00437269	0.0065936
GDPD3	0.004437	0.00667738
GABARAP	0.00482231	0.00724296
GNG5	0.00498721	0.00747592
C1orf43	0.00506503	0.00757769
LIMA1	0.00510379	0.00762073
UQCRC1	0.00514302	0.0076643
CCL5	0.00537051	0.00798771
SDHD	0.00546237	0.00810854
SERINC2	0.00558686	0.00827724
FOSB	0.00564447	0.00834637
RAB10	0.00613657	0.00905648
ATP6V0B	0.00621319	0.00915186
CDC42	0.00626913	0.00921647
GATM	0.00647213	0.0094966
RSL1D1	0.00663993	0.00972412
HSD17B11	0.00675307	0.00987086
MAPK3	0.00678208	0.00989432
GTF3C6	0.00695957	0.0101339
EMP3	0.00788437	0.0114586
KLK11	0.00805046	0.0116778
TSPAN8	0.00808571	0.0117066
CTTN	0.00813868	0.011761
SYAP1	0.00815654	0.0117645
GADD45GIP1	0.00821853	0.0118154
TSPAN3	0.00822279	0.0118154
CCND2	0.00848886	0.0121748
TSPAN15	0.00875268	0.0125296
MKKS	0.00886571	0.0126677
SDC4	0.00896072	0.0127795
HSD17B2	0.00910238	0.0129332
CTNNA1	0.00909046	0.0129332
RSL24D1	0.00923767	0.013101
RPL37A	0.00967926	0.0137018
COX7B	0.00970778	0.0137167
SLC9A3R1	0.00996921	0.0140601
CD99	0.0100439	0.0141393
ARPC1A	0.0100975	0.0141885
CBWD1	0.0101955	0.0143
MSRB2	0.0104445	0.0146223
CHMP5	0.0108948	0.0152247
SPTBN1	0.0109158	0.0152263
CISD3	0.0111041	0.0154607
UBE2N	0.0115193	0.0160095
NDUFB3	0.0116187	0.0161184
SRP14	0.011812	0.0163567
FUOM	0.0124017	0.0171422
AP3S1	0.0125564	0.0173246
SPINT1	0.0127295	0.0175318
RAB4A	0.0129393	0.0177886
CD52	0.0129812	0.0178141
ARPC3	0.0130981	0.0179423
PSMB8	0.0131676	0.0180052
SRSF2	0.0133329	0.0181986
LSM5	0.0134671	0.0183489
TMEM14A	0.0139123	0.0189218
TMEM98	0.0141994	0.0192778
MRPL42	0.0144024	0.0195187
SRI	0.0150302	0.0203335
TSC22D1	0.0152301	0.0205674
CASP7	0.0156134	0.0210477
UPP1	0.0166299	0.0223785
PRR15L	0.0166872	0.0224161
VSIG1	0.0173817	0.023308
MT1F	0.0185857	0.0248787
MYL12B	0.018923	0.0252859
VAPA	0.0191206	0.0255053
MRPL55	0.0193781	0.0258037
ZFP36L2	0.0198795	0.0264251
EIF4H	0.0205163	0.0272242
RNF167	0.0216479	0.0286759
TMEM50A	0.0219748	0.0290586
NOP10	0.022345	0.0294969
TM4SF1	0.0228227	0.0300755
TPMT	0.0230275	0.0302931
CD3D	0.0231077	0.0303415
CTSS	0.0231438	0.0303415
SPCS2	0.0255643	0.0334572
HSPD1	0.0261567	0.0341739
RPL36	0.0295544	0.0385471
BIRC5	0.0299054	0.0389383
VAMP8	0.0310612	0.0403743
SUMO2	0.0334097	0.043353
CA2	0.0342679	0.0443912
ANXA3	0.0355977	0.0460357
RPL28	0.0357526	0.0461578
NDUFB7	0.036502	0.0470456
PRDX6	0.0374945	0.0482433
GOLM1	0.0376376	0.048346
HSPA8	0.0387341	0.0496708

## Sheet: Table S4
Table S4 Univariable and Mutivariable Cox proportional hazards regression analysis
Gene symbol	Univariable Cox analysis				Multivariable Cox analysis
	Beta	Hazard ratio	P value		Beta	Hazard ratio	P value
AADAC	0.0722923	1.07497	0.0253396		0.102713	1.10817	0.00473144
AK1	-0.190819	0.826282	0.0265059
ANXA5	0.362953	1.43757	0.00342749
ASF1B	-0.150237	0.860504	0.0358281
CD59	0.279184	1.32205	0.0173277
COL10A1	0.0767581	1.07978	0.0281779		0.0904443	1.09466	0.0304605
CRB3	-0.191467	0.825747	0.0158488
CTHRC1	0.165261	1.1797	0.00608964
CXCR6	-0.12557	0.881994	0.0414085		-0.270429	0.763052	0.0004787
EFHD2	-0.239112	0.787327	0.0423098
FAP	0.120097	1.12761	0.0376621
FEN1	-0.288642	0.749281	0.00828712
FNDC1	0.101785	1.10714	0.0147497
GABARAPL2	0.531704	1.70183	0.00735946
GADD45B	0.199634	1.22096	0.0224192
HMGB2	-0.236138	0.789672	0.0412895
INHBA	0.133155	1.14243	0.0352023
KLF5	-0.15835	0.853551	0.0160046
MUC13	-0.0921532	0.911965	0.0210255
NPC2	0.338638	1.40304	0.0146034		0.339615	1.40441	0.0289436
PRKCSH	-0.518995	0.595118	0.0030621		-0.420507	0.656714	0.0397703
PRR15L	-0.188271	0.828391	0.00146102		-0.336596	0.714198	3.34863e-05
PTMA	-0.348032	0.706076	0.0280557
RAMP1	0.142782	1.15348	0.00488365		0.0985952	1.10362	0.100386
RGS1	0.154052	1.16655	0.0183299		0.18795	1.20677	0.0308353
RPS4X	-0.283792	0.752923	0.037467
SH3YL1	-0.198473	0.819982	0.0437159
SRI	0.25875	1.29531	0.034948
TSC22D3	0.153523	1.16594	0.0314451
TUBA1A	0.14762	1.15907	0.0283459		-0.300032	0.740794	0.0128373
TUBB2A	0.184165	1.20221	0.0450203
UPP1	0.256706	1.29267	0.0159801		0.200385	1.22187	0.0813752
VIM	0.265058	1.30351	0.00586569
ZFP36	0.231011	1.25987	0.0101322
